# Supplementary material for: Chios Mastic Gum Extract Enhances Antioxidant Defense in Zebrafish
Source: Int J Mol Sci. 2025 Nov 24;26(23):11338. doi: 10.3390/ijms262311338 (PMC12692334; doi:10.3390/ijms262311338)
Supplement: Supplementary file 1 [file ijms-26-11338-s001.zip]

Archive with 2 entries (2 files):
- Supplementary Data S1. Zebrafish_Mastiha_proteomics.xlsx
- Supplementary Material Tables.pdf
