# Supplementary material for: Chios Mastic Gum Extract Enhances Antioxidant Defense in Zebrafish
Source: Int J Mol Sci. 2025 Nov 24;26(23):11338. doi: 10.3390/ijms262311338 (PMC12692334; doi:10.3390/ijms262311338)
Supplement: Supplementary file 1 [file ijms-26-11338-s001.zip › Supplementary Data S1. Zebrafish_Mastiha_proteomics.xlsx]

## Sheet: Cluster 436
Control	2.4 mg/Lt	1.2 mg/Lt	0.6 mg/Lt	0.3 mg/Lt	0.15 mg/Lt	C: GOBP name	C: GOMF name	C: GOCC name	C: GOBP slim name	C: GOCC slim name	C: KEGG name	C: Pfam	C: GSEA	C: Keywords	C: Corum	C: ANOVA Significant	C: Cluster	N: -Log ANOVA p value	N: ANOVA q-value	T: Genes	T: Protein.Ids	T: First.Protein.Description
0.844071	-1.25676	-1.16403	1.01964	-0.00281204	0.559881		binding;catalytic activity;glutathione transferase activity;identical protein binding;protein binding;transferase activity;transferase activity, transferring alkyl or aryl (other than methyl) groups				Drug metabolism - cytochrome P450;Glutathione metabolism;Metabolism of xenobiotics by cytochrome P450	GST_C_3;GST_N	ALCALAY_AML_BY_NPM1_LOCALIZATION_UP;ASTON_MAJOR_DEPRESSIVE_DISORDER_UP;BARIS_THYROID_CANCER_UP;BASAKI_YBX1_TARGETS_DN;BENPORATH_SUZ12_TARGETS;BERENJENO_TRANSFORMED_BY_RHOA_DN;BLALOCK_ALZHEIMERS_DISEASE_DN;BOQUEST_STEM_CELL_UP;BROWNE_HCMV_INFECTION_20HR_UP;CAIRO_LIVER_DEVELOPMENT_DN;DELYS_THYROID_CANCER_DN;DOANE_RESPONSE_TO_ANDROGEN_UP;DUTERTRE_ESTRADIOL_RESPONSE_24HR_DN;ENGELMANN_CANCER_PROGENITO…	Proteomicsidentification;Referenceproteome;Transferase		+	Cluster -436	12.5659	0	gstm3	Q6PFJ6;A8KBR8;B8JIS5;B8JIS5;Q6PFJ6;B8JIS5	glutathione transferase;glutathione transferase;glutathione transferase
0.290899	NaN	-1.68728	0.908148	-0.00542909	0.493662	biological regulation;cellular process;cellular response to abiotic stimulus;cellular response to environmental stimulus;cellular response to light stimulus;cellular response to radiation;cellular response to stimulus;detection of abiotic stimulus;detection of external stimulus;detection of light stimulus;detection of stimulus;G protein-coupled receptor signaling pathway;multicellular organismal …	blue light photoreceptor activity;G protein-coupled photoreceptor activity;G protein-coupled receptor activity;molecular transducer activity;photoreceptor activity;signaling receptor activity;transmembrane signaling receptor activity	cellular anatomical entity;membrane;photoreceptor outer segment	biological regulation;cellular process;detection of stimulus;G protein-coupled receptor signaling pathway;multicellular organismal process;nervous system process;regulation of biological process;response to abiotic stimulus;response to external stimulus;response to light stimulus;response to stimulus;sensory perception;signal transduction	cellular anatomical entity;membrane		7tm_1		Chromophore;Disulfidebond;Glycoprotein;G-proteincoupledreceptor;Membrane;Phosphoprotein;Photoreceptorprotein;Receptor;Referenceproteome;Retinalprotein;Sensorytransduction;Transducer;Transmembrane;Transmembranehelix;Vision		+	Cluster -436	26.3158	0	opn1sw2	Q9W6A8	Opsin-1, short-wave-sensitive 2
1.42318	-1.075	-1.11263	0.761541	-0.0214979	0.0244111	ADP catabolic process;ADP metabolic process;anatomical structure development;anatomical structure formation involved in morphogenesis;anatomical structure morphogenesis;animal organ development;anterior/posterior pattern specification;aromatic compound catabolic process;ATP metabolic process;axonogenesis;behavior;brain development;carbohydrate catabolic process;carbohydrate derivative catabolic p…	aldehyde-lyase activity;carbon-carbon lyase activity;catalytic activity;fructose-1-phosphate aldolase activity;fructose-bisphosphate aldolase activity;lyase activity	cellular anatomical entity;cytosol;microtubule organizing center	anatomical structure development;anatomical structure formation involved in morphogenesis;behavior;carbohydrate derivative metabolic process;carbohydrate metabolic process;catabolic process;cellular anatomical entity morphogenesis;cellular aromatic compound metabolic process;cellular component organization;cellular component organization or biogenesis;cellular nitrogen compound metabolic process;…	cellular anatomical entity;cytosol;microtubule organizing center	Carbon fixation in photosynthetic organisms;Fructose and mannose metabolism;Glycolysis / Gluconeogenesis;Pentose phosphate pathway	Glycolytic	ACEVEDO_LIVER_CANCER_DN;ACEVEDO_LIVER_TUMOR_VS_NORMAL_ADJACENT_TISSUE_DN;ANDERSEN_LIVER_CANCER_KRT19_DN;BALLIF_DEVELOPMENTAL_DISABILITY_P16_P12_DELETION;BIOCARTA_MTA3_PATHWAY;BOCHKIS_FOXA2_TARGETS;BRACHAT_RESPONSE_TO_CAMPTOTHECIN_DN;BRACHAT_RESPONSE_TO_METHOTREXATE_DN;BROWNE_HCMV_INFECTION_18HR_DN;BRUINS_UVC_RESPONSE_VIA_TP53_GROUP_A;BUCKANOVICH_T_LYMPHOCYTE_HOMING_ON_TUMOR_DN;BURTON_ADIPOGENESIS…	Cytoplasm;Cytoskeleton;Glycolysis;Lyase;Proteomicsidentification;Referenceproteome;Schiffbase		+	Cluster -436	11.4321	0	aldocb	Q803Q7;Q4KMC8;Q8JH70;Q6P043;Q8JH70;Q8JH71;Q8JH70	Fructose-bisphosphate aldolase C-A;Fructose-bisphosphate aldolase C-B;Fructose-bisphosphate aldolase C-B
0.828628	NaN	-1.69941	0.217331	0.613657	0.0397919	biological regulation;cellular process;endocytosis;establishment of localization;G protein-coupled receptor internalization;import into cell;localization;multicellular organismal process;nervous system process;receptor internalization;receptor-mediated endocytosis;regulation of biological process;regulation of cellular process;sensory perception;sensory perception of light stimulus;signal transdu…	binding;G protein-coupled receptor binding;protein binding;signaling receptor binding		biological regulation;cellular process;endocytosis;establishment of localization;localization;multicellular organismal process;nervous system process;regulation of biological process;sensory perception;signal transduction;transport;vesicle-mediated transport		Chemokine signaling pathway;Endocytosis;MAPK signaling pathway;Phototransduction	Arrestin_C;Arrestin_N	AFFAR_YY1_TARGETS_UP;GAZDA_DIAMOND_BLACKFAN_ANEMIA_ERYTHROID_DN;PID_CONE_PATHWAY;PID_CXCR4_PATHWAY;PID_TXA2PATHWAY;WP_JOUBERT_SYNDROME	Proteomicsidentification;Referenceproteome		+	Cluster -436	33.2621	0	arr3	Q6PBM9;Q6DH07;Q6PBM9	Arrestin 3, retinal (X-arrestin), like;Arrestin 3, retinal (X-arrestin)
0.697909	NaN	-1.61322	0.880644	0.276483	-0.241819	macromolecule metabolic process;metabolic process;nitrogen compound metabolic process;organic substance metabolic process;organonitrogen compound metabolic process;primary metabolic process;protein metabolic process;proteolysis	catalytic activity;catalytic activity, acting on a protein;endopeptidase activity;hydrolase activity;peptidase activity;serine hydrolase activity;serine-type endopeptidase activity;serine-type peptidase activity	cellular anatomical entity;extracellular space	macromolecule metabolic process;metabolic process;nitrogen compound metabolic process;primary metabolic process;protein metabolic process;proteolysis	cellular anatomical entity;extracellular space	Neuroactive ligand-receptor interaction;Pancreatic secretion;Protein digestion and absorption	Trypsin		Disulfidebond;Hydrolase;Protease;Proteomicsidentification;Referenceproteome;Serineprotease;Signal		+	Cluster -436	14.7326	0	try	Q561Z7	Cationic trypsin-3 precursor
0.892504	NaN	-1.63835	0.685773	0.183598	-0.123527	cone photoresponse recovery;response to abiotic stimulus;response to light stimulus;response to radiation;response to stimulus	binding;calcium ion binding;cation binding;ion binding;metal ion binding		response to abiotic stimulus;response to light stimulus;response to stimulus			EF-hand_7;EF-hand_8		Calcium;Metal-binding;Proteomicsidentification;Referenceproteome		+	Cluster -436	11.2005	0	rcv2b	Q1LUD3	Recoverin 3
0.562161	NaN	-1.60631	0.773001	0.620061	-0.348913	anatomical structure development;biological regulation;cellular process;developmental process;G protein-coupled receptor signaling pathway;intracellular signal transduction;negative regulation of biological process;negative regulation of cell communication;negative regulation of cellular process;negative regulation of response to stimulus;negative regulation of signal transduction;negative regula…	enzyme activator activity;enzyme regulator activity;GTPase activator activity;GTPase regulator activity;molecular function activator activity;molecular function regulator activity;nucleoside-triphosphatase regulator activity	cell projection;cellular anatomical entity;cytoplasm;membrane;neuron projection;plasma membrane;plasma membrane bounded cell projection	anatomical structure development;biological regulation;cellular process;developmental process;G protein-coupled receptor signaling pathway;intracellular signal transduction;positive regulation of catalytic activity;regulation of biological process;regulation of catalytic activity;regulation of molecular function;signal transduction	cell projection;cellular anatomical entity;cytoplasm;membrane;neuron projection;plasma membrane		DEP;G-gamma;RGS;RGS_DHEX	BENPORATH_ES_WITH_H3K27ME3;BLALOCK_ALZHEIMERS_DISEASE_INCIPIENT_UP;BLALOCK_ALZHEIMERS_DISEASE_UP;CARRILLOREIXACH_HEPATOBLASTOMA_VS_NORMAL_DN;GHANDHI_BYSTANDER_IRRADIATION_UP;GHANDHI_DIRECT_IRRADIATION_UP;IVANOVA_HEMATOPOIESIS_LATE_PROGENITOR;KUMAR_TARGETS_OF_MLL_AF9_FUSION;MEBARKI_HCC_PROGENITOR_FZD8CRD_UP;NIKOLSKY_BREAST_CANCER_17Q21_Q25_AMPLICON;OKUMURA_INFLAMMATORY_RESPONSE_LPS;PID_CONE_PATHWA…	Referenceproteome;Signaltransductioninhibitor		+	Cluster -436	21.353	0	rgs9	A0A2R8QUQ1	Regulator of G protein-signaling 9a
1.16935	NaN	-1.26061	0.493286	0.398703	-0.80073	adenylate cyclase-inhibiting G protein-coupled receptor signaling pathway;adenylate cyclase-modulating G protein-coupled receptor signaling pathway;biological regulation;cell communication;cell surface receptor signaling pathway;cell-cell signaling;cellular process;detection of abiotic stimulus;detection of chemical stimulus;detection of chemical stimulus involved in sensory perception;detection …	anion binding;binding;carbohydrate derivative binding;catalytic activity;cation binding;corticotropin-releasing hormone receptor 1 binding;corticotropin-releasing hormone receptor binding;G protein-coupled receptor binding;G protein-coupled serotonin receptor binding;G-protein beta/gamma-subunit complex binding;GTP binding;GTPase activity;guanyl nucleotide binding;guanyl ribonucleotide binding;he…	catalytic complex;cellular anatomical entity;GTPase complex;heterotrimeric G-protein complex;membrane;membrane protein complex;photoreceptor inner segment;photoreceptor outer segment;plasma membrane protein complex;protein-containing complex	biological regulation;cell communication;cell surface receptor signaling pathway;cell-cell signaling;cellular process;detection of stimulus;G protein-coupled receptor signaling pathway;regulation of biological process;response to abiotic stimulus;response to external stimulus;response to light stimulus;response to stimulus;signal transduction;signaling	catalytic complex;cellular anatomical entity;membrane;membrane protein complex;photoreceptor inner segment;protein-containing complex	Amoebiasis;Axon guidance;Bile secretion;Calcium signaling pathway;Chagas disease (American trypanosomiasis);Chemokine signaling pathway;Dilated cardiomyopathy;Endocrine and other factor-regulated calcium reabsorption;Gap junction;Gastric acid secretion;GnRH signaling pathway;Leukocyte transendothelial migration;Long-term depression;Melanogenesis;Olfactory transduction;Pancreatic secretion;Phototr…	G-alpha	ACEVEDO_LIVER_CANCER_UP;ALCALA_APOPTOSIS;ALFANO_MYC_TARGETS;BAKKER_FOXO3_TARGETS_UP;BEGUM_TARGETS_OF_PAX3_FOXO1_FUSION_UP;BENPORATH_ES_WITH_H3K27ME3;BENPORATH_SUZ12_TARGETS;BERENJENO_TRANSFORMED_BY_RHOA_DN;BILD_E2F3_ONCOGENIC_SIGNATURE;BIOCARTA_AGPCR_PATHWAY;BIOCARTA_BARR_MAPK_PATHWAY;BIOCARTA_BARRESTIN_PATHWAY;BIOCARTA_BARRESTIN_SRC_PATHWAY;BIOCARTA_CCR3_PATHWAY;BIOCARTA_CHREBP_PATHWAY;BIOCARTA_…	Coiledcoil;GTP-binding;Metal-binding;Nucleotide-binding;Proteomicsidentification;Referenceproteome;Signal;Transducer		+	Cluster -436	21.7133	0	wu:fk56e06	Q90WX6;Q90WX5;Q7T3D3;A0A8M2BLF1;Q7ZW82;F8W442;Q6TNT8;Q5U3H6;A9JTC8;Q7ZWI5;A0A8M1PZ01;Q90WX6;Q90WX5;Q7T3D3;Q7ZW82;Q6TNT8;A9JTC8;Q7ZWI5;Q90WX6;Q90WX5;Q90WX6	Guanine nucleotide-binding protein G(S) subunit alpha isoform X1;Gnai3 protein;Cone transducin alpha subunit;Guanine nucleotide-binding protein (G protein), alpha transducing activity polypeptide 1
1.33386	NaN	-1.4229	0.0819143	0.311327	-0.304203	anatomical structure morphogenesis;biological regulation;cellular process;developmental process;embryonic morphogenesis;embryonic retina morphogenesis in camera-type eye;multicellular organismal process;nervous system process;photoreceptor cell maintenance;regulation of biological process;regulation of cellular process;sensory perception;sensory perception of light stimulus;signal transduction;sy…	3',5'-cyclic-nucleotide phosphodiesterase activity;binding;catalytic activity;cation binding;cyclic-nucleotide phosphodiesterase activity;hydrolase activity;hydrolase activity, acting on ester bonds;ion binding;metal ion binding;phosphoric diester hydrolase activity;phosphoric ester hydrolase activity		biological regulation;cellular process;developmental process;multicellular organismal process;nervous system process;regulation of biological process;sensory perception;signal transduction		Purine metabolism	GAF;PDEase_I		cGMP;Hydrolase;Metal-binding;Proteomicsidentification;Referenceproteome		+	Cluster -436	19.2102	0	zgc:73085	Q6P4P8	Phosphodiesterase
0.389625	NaN	-1.27819	0.405298	1.22484	-0.741567	cell adhesion;cellular process	endopeptidase inhibitor activity;endopeptidase regulator activity;enzyme inhibitor activity;enzyme regulator activity;molecular function inhibitor activity;molecular function regulator activity;peptidase inhibitor activity;peptidase regulator activity;serine-type endopeptidase inhibitor activity	cellular anatomical entity;collagen trimer;protein-containing complex	cell adhesion;cellular process	cellular anatomical entity;protein-containing complex		Collagen;Kunitz_BPTI;VWA		Celladhesion;Collagen;Disulfidebond;Extracellularmatrix;Proteomicsidentification;Referenceproteome;Secreted;Signal		+	Cluster -436	10.7688	0	LOC100535278	A0A8M3B8A2	Collagen alpha-6(VI) chain
-0.443719	-1.30848	-0.822988	1.19876	0.56703	0.809401	anatomical structure development;biosynthetic process;cardiac cell development;cardiac muscle cell development;cell development;cellular biosynthetic process;cellular developmental process;cellular metabolic process;cellular process;circulatory system development;developmental process;metabolic process;muscle cell development;one-carbon metabolic process;organic substance biosynthetic process;org…	adenyl nucleotide binding;adenyl ribonucleotide binding;anion binding;ATP binding;binding;carbohydrate derivative binding;catalytic activity;cation binding;heterocyclic compound binding;ion binding;metal ion binding;methionine adenosyltransferase activity;nucleoside phosphate binding;nucleotide binding;organic cyclic compound binding;purine nucleotide binding;purine ribonucleoside triphosphate bi…	catalytic complex;cellular anatomical entity;cytosol;intracellular protein-containing complex;methionine adenosyltransferase complex;protein-containing complex;transferase complex	anatomical structure development;biosynthetic process;cell development;cellular process;circulatory system development;developmental process;metabolic process;one-carbon metabolic process;small molecule metabolic process;sulfur compound metabolic process;system development	catalytic complex;cellular anatomical entity;cytosol;protein-containing complex	Cysteine and methionine metabolism	S-AdoMet_synt_C;S-AdoMet_synt_M;S-AdoMet_synt_N		ATP-binding;Magnesium;Metal-binding;Nucleotide-binding;One-carbonmetabolism;Potassium;Proteomicsidentification;Referenceproteome;Transferase		+	Cluster -436	14.2456	0	wu:fi35e01	A0A8M6YZ65;Q7ZW04;F1QYU7;A0A8M6YZ65;Q7ZW04;F1QYU7;Q7ZW04	S-adenosylmethionine synthase;S-adenosylmethionine synthase;S-adenosylmethionine synthase
-0.270989	-1.5779	-0.551159	1.17438	0.649856	0.575808	calcium ion homeostasis;cellular homeostasis;chemical homeostasis;homeostatic process;inorganic ion homeostasis;intracellular calcium ion homeostasis;intracellular chemical homeostasis;intracellular monoatomic cation homeostasis;intracellular monoatomic ion homeostasis;monoatomic cation homeostasis;monoatomic ion homeostasis	binding;calcium channel activity;calcium ion binding;calcium ion transmembrane transporter activity;calcium-induced calcium release activity;calcium-release channel activity;calmodulin binding;cation binding;channel activity;gated channel activity;inorganic cation transmembrane transporter activity;inorganic molecular entity transmembrane transporter activity;intracellular ligand-gated monoatomic…	bounding membrane of organelle;cellular anatomical entity;endoplasmic reticulum membrane;membrane;organelle membrane;sarcoplasmic reticulum membrane	cellular homeostasis;chemical homeostasis;homeostatic process;inorganic ion homeostasis;intracellular monoatomic ion homeostasis	cellular anatomical entity;membrane	Alzheimer's disease;Calcium signaling pathway;Salivary secretion	Ins145_P3_rec;Ion_trans;MIR;RIH_assoc;RR_TM4-6;RYDR_ITPR;RyR;SPRY	BENPORATH_EED_TARGETS;BENPORATH_ES_WITH_H3K27ME3;BENPORATH_NANOG_TARGETS;BENPORATH_PRC2_TARGETS;BENPORATH_SUZ12_TARGETS;BRUINS_UVC_RESPONSE_VIA_TP53_GROUP_B;DAVICIONI_MOLECULAR_ARMS_VS_ERMS_UP;EPPERT_PROGENITOR;HATADA_METHYLATED_IN_LUNG_CANCER_UP;HUTTMANN_B_CLL_POOR_SURVIVAL_UP;IBRAHIM_NRF1_UP;KEGG_ALZHEIMERS_DISEASE;KEGG_CALCIUM_SIGNALING_PATHWAY;KEGG_MEDICUS_REFERENCE_CA2_CAM_VGCC_RYR_SIGNALING…	Calcium;Calciumchannel;Calciumtransport;Calmodulin-binding;Coiledcoil;Ionchannel;Iontransport;Ligand-gatedionchannel;Membrane;Proteomicsidentification;Receptor;Referenceproteome;Repeat;Sarcoplasmicreticulum;Transmembrane;Transmembranehelix;Transport		+	Cluster -436	10.2239	0	ryr3	A0A8M3ALN1;A0A8M3ALN1;A0A8M9QL69;A0A8M9P9G0;A0A8M9PWM5;A0A8M6YTI2;A0A8M3ALN1;A0A8M9QL69	Ryanodine receptor 3 isoform X1;Ryanodine receptor 3 isoform X1;Ryanodine receptor 3 isoform X1
-0.180846	-1.58284	-0.664906	0.996872	0.740025	0.691691	calcium ion homeostasis;cellular homeostasis;chemical homeostasis;homeostatic process;inorganic ion homeostasis;intracellular calcium ion homeostasis;intracellular chemical homeostasis;intracellular monoatomic cation homeostasis;intracellular monoatomic ion homeostasis;monoatomic cation homeostasis;monoatomic ion homeostasis	binding;calcium channel activity;calcium ion binding;calcium ion transmembrane transporter activity;calcium-induced calcium release activity;calcium-release channel activity;calmodulin binding;cation binding;channel activity;gated channel activity;inorganic cation transmembrane transporter activity;inorganic molecular entity transmembrane transporter activity;intracellular ligand-gated monoatomic…	bounding membrane of organelle;cellular anatomical entity;endoplasmic reticulum membrane;membrane;organelle membrane;sarcoplasmic reticulum membrane	cellular homeostasis;chemical homeostasis;homeostatic process;inorganic ion homeostasis;intracellular monoatomic ion homeostasis	cellular anatomical entity;membrane	Alzheimer's disease;Calcium signaling pathway;Salivary secretion	Ins145_P3_rec;Ion_trans;MIR;RIH_assoc;RR_TM4-6;RYDR_ITPR;RyR;SPRY	BENPORATH_EED_TARGETS;BENPORATH_ES_WITH_H3K27ME3;BENPORATH_NANOG_TARGETS;BENPORATH_PRC2_TARGETS;BENPORATH_SUZ12_TARGETS;BRUINS_UVC_RESPONSE_VIA_TP53_GROUP_B;DAVICIONI_MOLECULAR_ARMS_VS_ERMS_UP;EPPERT_PROGENITOR;HATADA_METHYLATED_IN_LUNG_CANCER_UP;HUTTMANN_B_CLL_POOR_SURVIVAL_UP;IBRAHIM_NRF1_UP;KEGG_ALZHEIMERS_DISEASE;KEGG_CALCIUM_SIGNALING_PATHWAY;KEGG_MEDICUS_REFERENCE_CA2_CAM_VGCC_RYR_SIGNALING…	Calcium;Calciumchannel;Calciumtransport;Calmodulin-binding;Coiledcoil;Ionchannel;Iontransport;Ligand-gatedionchannel;Membrane;Proteomicsidentification;Receptor;Referenceproteome;Repeat;Sarcoplasmicreticulum;Transmembrane;Transmembranehelix;Transport		+	Cluster -436	11.5641	0	ryr1b	A0A8M3ALN1;A0A8M9QL69;A0A8M9P9G0;A0A8M9PWM5;A0A8M6YTI2;A0A8M6YTI2;A0A8M9QL69;A0A8M6YTI2	Ryanodine receptor 3 isoform X1;Ryanodine receptor 1 isoform X1;Ryanodine receptor 1 isoform X1
-0.267579	-1.4277	-0.838423	0.690416	0.845513	0.997773	biosynthetic process;carboxylic acid biosynthetic process;carboxylic acid metabolic process;cellular biosynthetic process;cellular metabolic process;cellular modified amino acid biosynthetic process;cellular modified amino acid metabolic process;cellular process;creatine biosynthetic process;creatine metabolic process;metabolic process;monocarboxylic acid biosynthetic process;monocarboxylic acid …	amidinotransferase activity;catalytic activity;glycine amidinotransferase activity;transferase activity;transferase activity, transferring one-carbon groups	cellular anatomical entity;intracellular membrane-bounded organelle;intracellular organelle;membrane;membrane-bounded organelle;mitochondrial inner membrane;mitochondrial membrane;mitochondrion;organelle;organelle inner membrane;organelle membrane	biosynthetic process;cellular modified amino acid metabolic process;cellular process;metabolic process;monocarboxylic acid metabolic process;nitrogen compound metabolic process;organic acid metabolic process;small molecule metabolic process	cellular anatomical entity;intracellular membrane-bounded organelle;intracellular organelle;membrane;mitochondrion;organelle	Arginine and proline metabolism;Glycine, serine and threonine metabolism		ACEVEDO_LIVER_CANCER_DN;BENPORATH_SUZ12_TARGETS;BLANCO_MELO_COVID19_SARS_COV_2_INFECTION_A594_ACE2_EXPRESSING_CELLS_DN;BLANCO_MELO_COVID19_SARS_COV_2_INFECTION_A594_ACE2_EXPRESSING_CELLS_RUXOLITINIB_DN;BONOME_OVARIAN_CANCER_SURVIVAL_SUBOPTIMAL_DEBULKING;BOYLAN_MULTIPLE_MYELOMA_C_D_DN;BRIDEAU_IMPRINTED_GENES;BROCKE_APOPTOSIS_REVERSED_BY_IL6;BROWNE_HCMV_INFECTION_16HR_UP;BRUINS_UVC_RESPONSE_LATE;BR…	Membrane;Mitochondrion;Mitochondrioninnermembrane;Referenceproteome;Transferase;Transitpeptide		+	Cluster -436	14.8056	0	gatm	Q6PH19	Glycine amidinotransferase, mitochondrial
0.58545	-1.81552	0.46862	0.338801	-0.473294	0.895947	alpha-beta T cell activation;alpha-beta T cell differentiation;amide transport;anatomical structure development;apoptotic cell clearance;arachidonate transport;arachidonic acid secretion;biological regulation;carboxylic acid transport;cell activation;cell chemotaxis;cell differentiation;cell migration;cell motility;cell surface receptor signaling pathway;cellular component organization;cellular c…	binding;calcium ion binding;calcium-dependent phospholipid binding;cation binding;enzyme inhibitor activity;enzyme regulator activity;ion binding;lipase inhibitor activity;lipid binding;metal ion binding;molecular function inhibitor activity;molecular function regulator activity;phospholipase A2 inhibitor activity;phospholipase inhibitor activity;phospholipid binding	basolateral plasma membrane;cell projection;cellular anatomical entity;cilium;cytoplasm;extracellular space;intracellular membrane-bounded organelle;intracellular organelle;lateral plasma membrane;membrane;membrane-bounded organelle;nucleus;organelle;plasma membrane;plasma membrane bounded cell projection;plasma membrane region	amide transport;anatomical structure development;biological regulation;cell activation;cell differentiation;cell motility;cell surface receptor signaling pathway;cellular component organization;cellular component organization or biogenesis;cellular localization;cellular process;chromosome organization;developmental process;DNA conformation change;DNA geometric change;endocytosis;establishment of …	cell projection;cellular anatomical entity;cilium;cytoplasm;extracellular space;intracellular membrane-bounded organelle;intracellular organelle;membrane;nucleus;organelle;plasma membrane		Annexin		Annexin;Calcium;Calcium/phospholipid-binding;Cellmembrane;Cellprojection;Cilium;Cytoplasm;Membrane;Nucleus;PhospholipaseA2inhibitor;Proteomicsidentification;Referenceproteome;Repeat		+	Cluster -436	10.4112	0	anx1a	Q804H2	Annexin
0.269778	-1.82591	0.0528825	0.574766	-0.179606	1.10809	cellular aromatic compound metabolic process;cellular metabolic process;cellular modified amino acid metabolic process;cellular process;folic acid-containing compound metabolic process;heterocycle metabolic process;metabolic process;nitrogen compound metabolic process;one-carbon metabolic process;organic cyclic compound metabolic process;organic substance metabolic process;organonitrogen compound…	adenyl nucleotide binding;adenyl ribonucleotide binding;anion binding;ATP binding;binding;carbohydrate derivative binding;catalytic activity;cyclohydrolase activity;formate-tetrahydrofolate ligase activity;heterocyclic compound binding;hydrolase activity;hydrolase activity, acting on carbon-nitrogen (but not peptide) bonds;hydrolase activity, acting on carbon-nitrogen (but not peptide) bonds, in …	cellular anatomical entity;cytosol	cellular aromatic compound metabolic process;cellular modified amino acid metabolic process;cellular process;heterocycle metabolic process;metabolic process;nitrogen compound metabolic process;one-carbon metabolic process;small molecule metabolic process	cellular anatomical entity;cytosol		FTHFS;THF_DHG_CYH;THF_DHG_CYH_C		One-carbonmetabolism;Proteomicsidentification;Referenceproteome		+	Cluster -436	10.9337	0	fk48e08	F1QQ79	formate--tetrahydrofolate ligase
0.372544	-2.03117	0.4721	0.532837	0.239977	0.413717	ADP catabolic process;ADP metabolic process;anatomical structure development;anatomical structure formation involved in morphogenesis;angiogenesis;animal organ development;aromatic compound catabolic process;ATP metabolic process;carbohydrate catabolic process;carbohydrate derivative catabolic process;carbohydrate derivative metabolic process;carbohydrate metabolic process;carboxylic acid metabol…	adenyl nucleotide binding;adenyl ribonucleotide binding;alkali metal ion binding;anion binding;ATP binding;binding;carbohydrate derivative binding;catalytic activity;cation binding;heterocyclic compound binding;ion binding;kinase activity;magnesium ion binding;metal ion binding;nucleoside phosphate binding;nucleotide binding;organic cyclic compound binding;phosphotransferase activity, alcohol gro…	cellular anatomical entity;cytoplasm	anatomical structure development;anatomical structure formation involved in morphogenesis;carbohydrate derivative metabolic process;carbohydrate metabolic process;catabolic process;cellular aromatic compound metabolic process;cellular nitrogen compound metabolic process;cellular process;developmental process;generation of precursor metabolites and energy;heterocycle metabolic process;metabolic pr…	cellular anatomical entity;cytoplasm	Carbon fixation in photosynthetic organisms;Glycolysis / Gluconeogenesis;Purine metabolism;Pyruvate metabolism;Type II diabetes mellitus	PK;PK_C		ATP-binding;Glycolysis;Kinase;Magnesium;Metal-binding;Nucleotide-binding;Proteomicsidentification;Pyruvate;Referenceproteome;Transferase		+	Cluster -436	10.3616	0	pkmb	A0A8M2BA79;A0A0R4IGP6;A0A8M2BA79;Q7SXK3;A0A8M2BA79	Pyruvate kinase;Pyruvate kinase;Pyruvate kinase
0.0301339	-1.98932	0.441076	0.729498	0.349501	0.439114	biosynthetic process;carbohydrate biosynthetic process;carbohydrate catabolic process;carbohydrate metabolic process;catabolic process;cellular biosynthetic process;cellular metabolic process;cellular process;energy derivation by oxidation of organic compounds;energy reserve metabolic process;generation of precursor metabolites and energy;glucan biosynthetic process;glucan catabolic process;gluca…	4-alpha-glucanotransferase activity;alpha-glucosidase activity;amylo-alpha-1,6-glucosidase activity;catalytic activity;glucosidase activity;glycosyltransferase activity;hexosyltransferase activity;hydrolase activity;hydrolase activity, acting on glycosyl bonds;hydrolase activity, hydrolyzing O-glycosyl compounds;transferase activity	cellular anatomical entity;cytoplasm	biosynthetic process;carbohydrate metabolic process;catabolic process;cellular process;energy reserve metabolic process;generation of precursor metabolites and energy;macromolecule biosynthetic process;macromolecule catabolic process;macromolecule metabolic process;metabolic process;polysaccharide metabolic process;primary metabolic process	cellular anatomical entity;cytoplasm		GDE_C;hDGE_amylase;hGDE_central;hGDE_N		Cytoplasm;Glycogenbiosynthesis;Glycosidase;Glycosyltransferase;Hydrolase;Multifunctionalenzyme;Proteomicsidentification;Referenceproteome;Transferase		+	Cluster -436	14.4698	0	aglb	A0A8M2BAR0;A0A8M9PMD5;A0A8M2BAR0;A0A8M9PUJ6;A0A8M9PMD5;A0A8M9PMD5;A0A8M9PUJ6;A0A8M9PMD5	Glycogen debranching enzyme;Glycogen debranching enzyme;Glycogen debranching enzyme;Glycogen debranching enzyme
-0.369727	-1.83375	0.407435	0.990788	0.282629	0.522621							PRY		Referenceproteome		+	Cluster -436	11.4324	0	LOC567531	B3DJG6	LOC567531 protein
-0.338636	-1.82459	0.248386	0.925999	0.222276	0.766565	actin filament capping;actin filament organization;actin filament severing;actin filament-based process;actin polymerization or depolymerization;anatomical structure development;animal organ development;barbed-end actin filament capping;biological regulation;brain development;cell projection assembly;cell projection organization;cellular component assembly;cellular component organization;cellular…	actin binding;actin filament binding;anion binding;binding;cytoskeletal protein binding;ion binding;lipid binding;phosphatidylinositol binding;phosphatidylinositol bisphosphate binding;phosphatidylinositol phosphate binding;phosphatidylinositol-4,5-bisphosphate binding;phospholipid binding;protein binding;protein-containing complex binding	actin cytoskeleton;cellular anatomical entity;cytoplasm;cytoskeleton;extracellular space;intracellular non-membrane-bounded organelle;intracellular organelle;non-membrane-bounded organelle;organelle	anatomical structure development;biological regulation;cellular component assembly;cellular component organization;cellular component organization or biogenesis;cellular process;developmental process;multicellular organismal process;pattern specification process;regulation of biological process;regulation of biological quality;regulation of organelle organization;sensory organ development;system …	cellular anatomical entity;cytoplasm;cytoskeleton;extracellular space;intracellular non-membrane-bounded organelle;intracellular organelle;non-membrane-bounded organelle;organelle	Fc gamma R-mediated phagocytosis;Regulation of actin cytoskeleton	Gelsolin		Actin-binding;Proteomicsidentification;Referenceproteome;Repeat		+	Cluster -436	16.7737	0	fb94b12	A0JMJ1;A0JMJ1;A5PMZ3	Scinderin like a;Scinderin like a
0.314191	-1.94224	0.128428	0.977296	0.15878	0.363547	biosynthetic process;carbohydrate biosynthetic process;carbohydrate catabolic process;carbohydrate metabolic process;catabolic process;cellular biosynthetic process;cellular metabolic process;cellular process;energy derivation by oxidation of organic compounds;energy reserve metabolic process;generation of precursor metabolites and energy;glucan biosynthetic process;glucan catabolic process;gluca…	4-alpha-glucanotransferase activity;alpha-glucosidase activity;amylo-alpha-1,6-glucosidase activity;catalytic activity;glucosidase activity;glycosyltransferase activity;hexosyltransferase activity;hydrolase activity;hydrolase activity, acting on glycosyl bonds;hydrolase activity, hydrolyzing O-glycosyl compounds;transferase activity	cellular anatomical entity;cytoplasm	biosynthetic process;carbohydrate metabolic process;catabolic process;cellular process;energy reserve metabolic process;generation of precursor metabolites and energy;macromolecule biosynthetic process;macromolecule catabolic process;macromolecule metabolic process;metabolic process;polysaccharide metabolic process;primary metabolic process	cellular anatomical entity;cytoplasm		GDE_C;hDGE_amylase;hGDE_central;hGDE_N		Cytoplasm;Glycogenbiosynthesis;Glycosidase;Glycosyltransferase;Hydrolase;Multifunctionalenzyme;Proteomicsidentification;Referenceproteome;Transferase		+	Cluster -436	12.6938	0	LOC101886684	A0A8M2BAR0;A0A8M9PUJ6;A0A8M9PMD5;A0A8M2BAR0;A0A8M9PUJ6;A0A8M9PUJ6;A0A8M9PMD5;A0A8M9PUJ6	Glycogen debranching enzyme;Glycogen debranching enzyme;Glycogen debranching enzyme;Glycogen debranching enzyme-like isoform X2
0.117954	-1.92759	0.164956	0.997907	0.185048	0.46173	anatomical structure development;animal organ development;developmental process;heart development;heart valve development;multicellular organismal process;muscle contraction;muscle system process;skeletal muscle contraction;striated muscle contraction;system process		protein-containing complex;troponin complex	anatomical structure development;developmental process;multicellular organismal process;muscle contraction;muscle system process	protein-containing complex		Troponin		Coiledcoil;Muscleprotein;Proteomicsidentification;Referenceproteome		+	Cluster -436	12.2807	0	zgc:92191	A0A8M2BA47;Q7ZUR7;F1QCC0;Q6DHU6;Q6DHP2;Q5U3E9;A0A8M2BA47;Q7ZUR7;F1QCC0;Q6DHP2;A0A8M2BA47;Q6DHU6;Q6DHP2;F1QCC0;Q6DHU6;Q6DHP2;Q5U3E9;F1QCC0;Q6DHP2;Q502G8;Q6IQ92;A0A8M9P6E1;Q6DHP2;Q5PR62;Q6DHP2	Troponin I, skeletal, fast 2a.4 isoform X1;Troponin I, skeletal, fast 2a.4 isoform X1;Troponin I, skeletal, fast 2a.4 isoform X1;Troponin I type 2b (skeletal, fast), tandem duplicate 1;Troponin I type 2b (skeletal, fast), tandem duplicate 1;Uncharacterized protein LOC553694;Troponin I type 2B (skeletal, fast), Tandem duplicate 2
-0.232804	-1.83831	0.255298	1.10943	0.455473	0.250914	cellular component organization;cellular component organization or biogenesis;cellular localization;cellular macromolecule localization;cellular process;cytosolic transport;endosomal transport;establishment of localization;establishment of localization in cell;establishment of protein localization;Golgi vesicle transport;intracellular protein transport;intracellular transport;localization;macromo…	actin binding;binding;cytoskeletal protein binding;molecular adaptor activity;protein binding;protein-macromolecule adaptor activity;SNAP receptor activity;SNARE binding	bounding membrane of organelle;cellular anatomical entity;cytoplasm;cytosol;endomembrane system;Golgi membrane;membrane;membrane protein complex;organelle membrane;protein-containing complex;SNARE complex	cellular component organization;cellular component organization or biogenesis;cellular localization;cellular process;endosomal transport;establishment of localization;Golgi vesicle transport;intracellular protein transport;localization;macromolecule localization;membrane docking;membrane fusion;membrane organization;organelle fusion;organelle localization;organelle localization by membrane tether…	cellular anatomical entity;cytoplasm;cytosol;endomembrane system;membrane;membrane protein complex;protein-containing complex	SNARE interactions in vesicular transport	Nebulin;SH3_9;SNARE;Syntaxin-6_N	ACEVEDO_LIVER_CANCER_WITH_H3K9ME3_UP;BLANCO_MELO_COVID19_SARS_COV_2_INFECTION_A594_CELLS_DN;BLANCO_MELO_COVID19_SARS_COV_2_INFECTION_CALU3_CELLS_DN;BLANCO_MELO_MERS_COV_INFECTION_MCR5_CELLS_UP;BLANCO_MELO_RESPIRATORY_SYNCYTIAL_VIRUS_INFECTION_A594_CELLS_DN;BRUINS_UVC_RESPONSE_EARLY_LATE;DAVICIONI_TARGETS_OF_PAX_FOXO1_FUSIONS_DN;DELYS_THYROID_CANCER_DN;GAVIN_FOXP3_TARGETS_CLUSTER_P4;GHO_ATF5_TARGE…	Actin-binding;Coiledcoil;Golgiapparatus;Membrane;Proteomicsidentification;Referenceproteome;Repeat;SH3domain;Transmembrane;Transmembranehelix		+	Cluster -436	17.0982	0	neb	A0A8M3B5M2;E7EXN4;A0A8M3B5M2	Nebulin isoform X1;Nebulin isoform X1
-0.00461213	-1.90352	0.150995	1.0497	0.382864	0.32457	ADP catabolic process;ADP metabolic process;aromatic compound catabolic process;ATP metabolic process;carbohydrate catabolic process;carbohydrate derivative catabolic process;carbohydrate derivative metabolic process;carbohydrate metabolic process;carboxylic acid metabolic process;catabolic process;cellular aromatic compound metabolic process;cellular catabolic process;cellular metabolic process;…	binding;carbon-oxygen lyase activity;catalytic activity;cation binding;hydro-lyase activity;ion binding;lyase activity;magnesium ion binding;metal ion binding;phosphopyruvate hydratase activity	catalytic complex;phosphopyruvate hydratase complex;protein-containing complex	carbohydrate derivative metabolic process;carbohydrate metabolic process;catabolic process;cellular aromatic compound metabolic process;cellular nitrogen compound metabolic process;cellular process;generation of precursor metabolites and energy;heterocycle metabolic process;metabolic process;monocarboxylic acid metabolic process;nitrogen compound metabolic process;nucleobase-containing compound c…	catalytic complex;phosphopyruvate hydratase complex;protein-containing complex	Glycolysis / Gluconeogenesis;Methane metabolism;RNA degradation	Enolase_C;Enolase_N	ACEVEDO_LIVER_CANCER_DN;ACEVEDO_LIVER_TUMOR_VS_NORMAL_ADJACENT_TISSUE_DN;ALONSO_METASTASIS_UP;BAELDE_DIABETIC_NEPHROPATHY_UP;BENPORATH_MYC_TARGETS_WITH_EBOX;BLUM_RESPONSE_TO_SALIRASIB_DN;BOSCO_ALLERGEN_INDUCED_TH2_ASSOCIATED_MODULE;BOYAULT_LIVER_CANCER_SUBCLASS_G3_UP;BRACHAT_RESPONSE_TO_CAMPTOTHECIN_DN;BRACHAT_RESPONSE_TO_METHOTREXATE_DN;BRUINS_UVC_RESPONSE_LATE;BRUINS_UVC_RESPONSE_VIA_TP53_GROUP…	Glycolysis;Lyase;Magnesium;Proteomicsidentification;Referenceproteome		+	Cluster -436	10.6539	0	eno3	Q6GQM9;Q6PC89;A0A2R8Q1X2;Q6GQM9;Q6TH14;Q6PC89;A0A2R8Q1X2;Q6GQM9;Q6TH14;A0A2R8Q1X2;Q6GQM9	phosphopyruvate hydratase;phosphopyruvate hydratase;phosphopyruvate hydratase;phosphopyruvate hydratase
-0.557584	-1.65468	-0.122059	0.658312	1.05977	0.616237	amino acid import across plasma membrane;amino acid transmembrane transport;amino acid transport;anterograde trans-synaptic signaling;behavior;biological regulation;carboxylic acid transmembrane transport;carboxylic acid transport;cell communication;cell-cell signaling;cellular process;chemical synaptic transmission;establishment of localization;glycine import across plasma membrane;glycine trans…	active monoatomic ion transmembrane transporter activity;active transmembrane transporter activity;amino acid transmembrane transporter activity;amino acid:monoatomic cation symporter activity;amino acid:sodium symporter activity;carboxylic acid transmembrane transporter activity;glycine transmembrane transporter activity;glycine:sodium symporter activity;inorganic cation transmembrane transporte…	cellular anatomical entity;membrane;plasma membrane;postsynapse	amino acid transport;behavior;biological regulation;cell communication;cell-cell signaling;cellular process;chemical synaptic transmission;establishment of localization;localization;locomotory behavior;modulation of chemical synaptic transmission;monoatomic ion transport;multicellular organismal process;neurotransmitter transport;organic acid transport;regulation of biological process;regulation …	cellular anatomical entity;membrane;plasma membrane;postsynapse		SNF		Amino-acidtransport;Cellmembrane;Membrane;Neurotransmittertransport;Proteomicsidentification;Referenceproteome;Symport;Transmembrane;Transmembranehelix;Transport		+	Cluster -436	10.2647	0	glyt1	Q4FIV6	Transporter
-0.466857	-1.83408	0.363151	0.500253	0.756297	0.681235	anatomical structure development;anatomical structure morphogenesis;animal organ development;carbohydrate derivative metabolic process;cartilage development;chondroitin sulfate proteoglycan metabolic process;convergent extension;convergent extension involved in axis elongation;developmental process;glycoprotein metabolic process;macromolecule metabolic process;metabolic process;morphogenesis of a…		cellular anatomical entity;extracellular space	anatomical structure development;carbohydrate derivative metabolic process;developmental process;glycoprotein metabolic process;macromolecule metabolic process;metabolic process;nitrogen compound metabolic process;primary metabolic process;protein metabolic process	cellular anatomical entity;extracellular space	TGF-beta signaling pathway	LRR_8;LRRNT		Disulfidebond;Extracellularmatrix;Leucine-richrepeat;Proteomicsidentification;Referenceproteome;Repeat;Secreted;Signal		+	Cluster -436	15.5039	0	decorin	Q803T1	Decorin
-0.5794	-1.77571	0.323086	0.556623	0.8031	0.672296							fn3;I-set		Immunoglobulindomain;Proteomicsidentification;Referenceproteome;Repeat		+	Cluster -436	12.6012	0	fc08e02	E7EYE1;A0A8M1RPD2;E7EYE1;A0A8M6Z7G3;E7EYE1	Myomesin-2;Myomesin-1 isoform X1;Myomesin 2a
-0.771624	-1.49996	0.229605	1.29795	0.637089	0.106937	cellular metabolic process;cellular process;metabolic process;phosphate-containing compound metabolic process;phosphorus metabolic process;phosphorylation	adenyl nucleotide binding;adenyl ribonucleotide binding;anion binding;ATP binding;binding;calmodulin binding;calmodulin-dependent protein kinase activity;carbohydrate derivative binding;catalytic activity;catalytic activity, acting on a protein;heterocyclic compound binding;ion binding;kinase activity;nucleoside phosphate binding;nucleotide binding;organic cyclic compound binding;phosphotransfera…	cell projection;cellular anatomical entity;cytoplasm;neuron projection;organelle;plasma membrane bounded cell projection	cellular process;metabolic process;phosphorus metabolic process;phosphorylation	cell projection;cellular anatomical entity;cytoplasm;neuron projection;organelle	Calcium signaling pathway;ErbB signaling pathway;Gastric acid secretion;Glioma;GnRH signaling pathway;ko05152;Long-term potentiation;Melanogenesis;Neurotrophin signaling pathway;Olfactory transduction;Oocyte meiosis;Phototransduction - fly;Wnt signaling pathway	CaMKII_AD;Pkinase		Alternativesplicing;ATP-binding;Calmodulin-binding;Kinase;Nucleotide-binding;Phosphoprotein;Referenceproteome;Serine/threonine-proteinkinase;Transferase		+	Cluster -436	11.3323	0	camk2d2	Q6DGS3;Q6DEH3;Q6DGS3	Calcium/calmodulin-dependent protein kinase type II delta 1 chain;Calcium/calmodulin-dependent protein kinase type II delta 2 chain
-0.952921	-1.41125	0.28052	1.30972	0.328755	0.445175	cellular localization;cellular process;endocytosis;endosomal transport;establishment of localization;establishment of localization in cell;import into cell;intracellular transport;localization;transport;vesicle-mediated transport	anion binding;binding;carbohydrate derivative binding;GTP binding;guanyl nucleotide binding;guanyl ribonucleotide binding;heterocyclic compound binding;ion binding;nucleoside phosphate binding;nucleotide binding;organic cyclic compound binding;purine nucleotide binding;purine ribonucleoside triphosphate binding;purine ribonucleotide binding;ribonucleotide binding;small molecule binding	cellular anatomical entity;cytoplasm;membrane;plasma membrane	cellular localization;cellular process;endocytosis;endosomal transport;establishment of localization;localization;transport;vesicle-mediated transport	cellular anatomical entity;cytoplasm;membrane;plasma membrane		Dynamin_N;EHD_N		Membrane;Proteomicsidentification;Referenceproteome;Signal		+	Cluster -436	10.8803	0	im:6899248	A0A8M6YXH1;A0AUR2;A0AUR2	Sarcalumenin;Sarcalumenin
1.24531	-1.78681	0.187145	-0.0421547	0.463864	-0.0673581	biological regulation;regulation of biological process;regulation of developmental process;regulation of muscle organ development	1-phosphatidylinositol-4-phosphate 5-kinase activity;1-phosphatidylinositol-5-phosphate 4-kinase activity;adenyl nucleotide binding;adenyl ribonucleotide binding;anion binding;ATP binding;binding;carbohydrate derivative binding;catalytic activity;heterocyclic compound binding;ion binding;kinase activity;lipid kinase activity;nucleoside phosphate binding;nucleotide binding;organic cyclic compound …		biological regulation;regulation of biological process		Inositol phosphate metabolism;Phosphatidylinositol signaling system;Regulation of actin cytoskeleton	PIP5K		ATP-binding;Kinase;Nucleotide-binding;Proteomicsidentification;Referenceproteome;Transferase		+	Cluster -436	11.4171	0	pip4k2ab	A0A8M2BAK4;A0A8M2BAK4;B3DJ34	Phosphatidylinositol 5-phosphate 4-kinase type-2 alpha isoform X1;Phosphatidylinositol 5-phosphate 4-kinase type-2 alpha isoform X1
1.48663	-1.53957	-0.146576	-0.327112	0.539449	-0.0128255		binding;mRNA binding;nucleic acid binding;organic cyclic compound binding;RNA binding	cellular anatomical entity;cytoplasm;cytosol;intracellular organelle;organelle;protein-containing complex;ribonucleoprotein complex		cellular anatomical entity;cytoplasm;cytosol;intracellular organelle;organelle;protein-containing complex;ribonucleoprotein complex		NTF2;RRM_1	BENPORATH_CYCLING_GENES;BENPORATH_ES_1;BENPORATH_SOX2_TARGETS;BIDUS_METASTASIS_UP;BORCZUK_MALIGNANT_MESOTHELIOMA_UP;BYSTRYKH_HEMATOPOIESIS_STEM_CELL_QTL_TRANS;CASORELLI_ACUTE_PROMYELOCYTIC_LEUKEMIA_DN;CHANDRAN_METASTASIS_TOP50_DN;CHANDRAN_METASTASIS_TOP50_UP;CHANDRAN_METASTASIS_UP;DIAZ_CHRONIC_MYELOGENOUS_LEUKEMIA_UP;DODD_NASOPHARYNGEAL_CARCINOMA_DN;ENK_UV_RESPONSE_KERATINOCYTE_DN;FISCHER_DREAM_T…	Proteomicsidentification;Referenceproteome;RNA-binding		+	Cluster -436	10.1928	0	zgc:158370	Q4V942;A1L1U3;A0A8M2BKD5;A1L1U3;Q4V942;A1L1U3	Ras GTPase-activating protein-binding protein 1 isoform X1;GTPase activating protein (SH3 domain) binding protein 2;GTPase activating protein (SH3 domain) binding protein 2
1.38017	-1.61825	0.283336	0.382857	-0.495039	0.0669242	anatomical structure development;anatomical structure formation involved in morphogenesis;anatomical structure morphogenesis;angiogenesis;animal organ development;biological regulation;carbohydrate metabolic process;cell division;cellular metabolic process;cellular process;circadian regulation of gene expression;circadian rhythm;convergent extension;convergent extension involved in axis elongatio…	binding;catalytic activity;catalytic activity, acting on a protein;hydrolase activity;hydrolase activity, acting on ester bonds;myosin phosphatase activity;phosphatase activity;phosphoprotein phosphatase activity;phosphoric ester hydrolase activity;protein binding;protein dimerization activity;protein heterodimerization activity;protein serine/threonine phosphatase activity	cellular anatomical entity;cytoplasm;intracellular membrane-bounded organelle;intracellular organelle;membrane-bounded organelle;nucleus;organelle	anatomical structure development;anatomical structure formation involved in morphogenesis;biological regulation;carbohydrate metabolic process;cell division;cellular process;circadian rhythm;developmental process;energy reserve metabolic process;generation of precursor metabolites and energy;macromolecule metabolic process;metabolic process;polysaccharide metabolic process;primary metabolic proce…	cellular anatomical entity;cytoplasm;intracellular membrane-bounded organelle;intracellular organelle;nucleus;organelle	Focal adhesion;Insulin signaling pathway;Long-term potentiation;Meiosis - yeast;Oocyte meiosis;Regulation of actin cytoskeleton;Vascular smooth muscle contraction	Metallophos;STPPase_N	APPIERTO_RESPONSE_TO_FENRETINIDE_DN;BLALOCK_ALZHEIMERS_DISEASE_UP;BOYAULT_LIVER_CANCER_SUBCLASS_G3_UP;CAIRO_HEPATOBLASTOMA_CLASSES_UP;CAIRO_HEPATOBLASTOMA_UP;CHOI_ATL_CHRONIC_VS_ACUTE_DN;DESERT_STEM_CELL_HEPATOCELLULAR_CARCINOMA_SUBCLASS_UP;DIAZ_CHRONIC_MYELOGENOUS_LEUKEMIA_UP;GRAESSMANN_APOPTOSIS_BY_DOXORUBICIN_DN;GRAESSMANN_RESPONSE_TO_MC_AND_DOXORUBICIN_DN;HOUNKPE_HOUSEKEEPING_GENES;KAAB_FAILE…	Carbohydratemetabolism;Cellcycle;Celldivision;Glycogenmetabolism;Hydrolase;Proteinphosphatase;Proteomicsidentification;Referenceproteome		+	Cluster -436	10.8835	0	ppp1cc	A0A0R4IZT6;Q7T313;A0A0R4IZT6;Q6NSN6;Q1JPZ8;Q7ZVR3;A0A0R4IZT6;Q6NSN6;Q1JPZ8;Q7ZVR3;Q7T313;A0A0R4IZT6;Q1JPZ8;Q7T313;A0A0R4IZT6;Q1JPZ8;Q7ZVR3	Serine/threonine-protein phosphatase;Serine/threonine-protein phosphatase;Serine/threonine-protein phosphatase;Serine/threonine-protein phosphatase;Serine/threonine-protein phosphatase
1.42384	-1.58463	-0.182846	0.612857	-0.225066	-0.0441564	anatomical structure development;anatomical structure formation involved in morphogenesis;anatomical structure morphogenesis;animal organ development;animal organ morphogenesis;behavior;biological regulation;body morphogenesis;brain development;brain morphogenesis;calcium ion homeostasis;cardiocyte differentiation;cell differentiation;cell migration;cell migration involved in heart development;ce…	active monoatomic ion transmembrane transporter activity;active transmembrane transporter activity;adenyl nucleotide binding;adenyl ribonucleotide binding;anion binding;ATP binding;ATP hydrolysis activity;ATPase-coupled monoatomic cation transmembrane transporter activity;ATPase-coupled transmembrane transporter activity;ATP-dependent activity;binding;carbohydrate derivative binding;catalytic act…	cellular anatomical entity;membrane;plasma membrane	anatomical structure development;anatomical structure formation involved in morphogenesis;behavior;biological regulation;cell differentiation;cell motility;cellular component organization;cellular component organization or biogenesis;cellular homeostasis;cellular process;chemical homeostasis;circulatory system process;developmental process;epithelium development;establishment of localization;exte…	cellular anatomical entity;membrane;plasma membrane	Aldosterone-regulated sodium reabsorption;Bile secretion;Carbohydrate digestion and absorption;Cardiac muscle contraction;Endocrine and other factor-regulated calcium reabsorption;Gastric acid secretion;Mineral absorption;Pancreatic secretion;Protein digestion and absorption;Proximal tubule bicarbonate reclamation;Salivary secretion	Cation_ATPase;Cation_ATPase_C;Cation_ATPase_N;E1-E2_ATPase;Hydrolase	ABE_INNER_EAR;ALCALA_APOPTOSIS;ANDERSEN_CHOLANGIOCARCINOMA_CLASS1;BENPORATH_ES_1;BILANGES_SERUM_SENSITIVE_VIA_TSC2;BLALOCK_ALZHEIMERS_DISEASE_DN;BOQUEST_STEM_CELL_UP;BROWNE_HCMV_INFECTION_2HR_UP;BYSTRYKH_HEMATOPOIESIS_STEM_CELL_QTL_TRANS;CHARAFE_BREAST_CANCER_BASAL_VS_MESENCHYMAL_UP;CHARAFE_BREAST_CANCER_LUMINAL_VS_BASAL_DN;CHEBOTAEV_GR_TARGETS_UP;CHIANG_LIVER_CANCER_SUBCLASS_PROLIFERATION_UP;CHI…	ATP-binding;Iontransport;Membrane;Metal-binding;Nucleotide-binding;Potassium;Potassiumtransport;Proteomicsidentification;Referenceproteome;Translocase;Transmembrane;Transmembranehelix;Transport		+	Cluster -436	11.449	0	wu:fj35g11	Q4KMK4;Q6P271;Q4KMK4;Q9DGL6;Q6P271;Q90X33;Q9DGL5;Q8JIV1;Q9DGL4;Q9DEY3;Q4KMK4;Q9DEU1;Q9DGL6;Q6P271;Q90X33;Q9DGL5;Q9DEY3;Q4KMK4;Q9DEU1;Q9DGL6;Q6P271;Q90X33;Q9DGL5;Q8JIV1;Q9DGL4;Q9DEY3;Q4KMK4;Q9DEU1;Q9DGL6;Q6P271;Q90X33;Q9DGL4;Q4KMK4;Q9DEU1;Q9DGL6;Q6P271;Q90X33;Q9DGL5;Q8JIV1;Q4KMK4;Q9DEU1;Q9DGL6;Q6P271;Q90X33;Q4KMK4;Q6P271;Q4KMK4;Q9DEU1;Q6P271;Q9DGL5;Q4KMK4;Q9DEU1;Q9DGL6;Q6P271;Q9DGL5;Q4KMK4;Q9DEU1;…	Sodium/potassium-transporting ATPase subunit alpha;Sodium/potassium-transporting ATPase subunit alpha;Sodium/potassium-transporting ATPase subunit alpha;Sodium/potassium-transporting ATPase subunit alpha;Sodium/potassium-transporting ATPase subunit alpha;Sodium/potassium-transporting ATPase subunit alpha;Sodium/potassium-transporting ATPase subunit alpha;Sodium/potassium-transporting ATPase subun…
0.778911	-1.81058	0.313032	0.960427	-0.301784	0.0599993	anatomical structure morphogenesis;biological regulation;calcium ion homeostasis;calcium ion transmembrane transport;calcium ion transport;cellular homeostasis;cellular process;chemical homeostasis;determination of bilateral symmetry;determination of heart left/right asymmetry;determination of left/right symmetry;developmental process;embryonic heart tube morphogenesis;embryonic morphogenesis;epi…	active monoatomic ion transmembrane transporter activity;active transmembrane transporter activity;adenyl nucleotide binding;adenyl ribonucleotide binding;anion binding;ATP binding;ATP hydrolysis activity;ATPase-coupled monoatomic cation transmembrane transporter activity;ATPase-coupled transmembrane transporter activity;ATP-dependent activity;binding;calcium ion transmembrane transporter activit…	bounding membrane of organelle;cellular anatomical entity;endoplasmic reticulum membrane;membrane;organelle membrane;sarcoplasmic reticulum membrane	biological regulation;cellular homeostasis;cellular process;chemical homeostasis;developmental process;establishment of localization;homeostatic process;inorganic ion homeostasis;intracellular monoatomic ion homeostasis;localization;monoatomic ion transport;multicellular organismal process;muscle system process;pattern specification process;regulation of biological process;response to abiotic sti…	cellular anatomical entity;membrane	Alzheimer's disease;Calcium signaling pathway;Pancreatic secretion	Cation_ATPase;Cation_ATPase_C;Cation_ATPase_N;E1-E2_ATPase;Hydrolase;Hydrolase_3	ACEVEDO_LIVER_TUMOR_VS_NORMAL_ADJACENT_TISSUE_UP;AMBROSINI_FLAVOPIRIDOL_TREATMENT_TP53;BAELDE_DIABETIC_NEPHROPATHY_DN;BLALOCK_ALZHEIMERS_DISEASE_DN;BLALOCK_ALZHEIMERS_DISEASE_INCIPIENT_DN;BORCZUK_MALIGNANT_MESOTHELIOMA_UP;BROWNE_HCMV_INFECTION_14HR_DN;BUYTAERT_PHOTODYNAMIC_THERAPY_STRESS_DN;CREIGHTON_ENDOCRINE_THERAPY_RESISTANCE_5;CUI_TCF21_TARGETS_2_DN;DEBIASI_APOPTOSIS_BY_REOVIRUS_INFECTION_DN;…	ATP-binding;Calcium;Calciumtransport;Iontransport;Membrane;Metal-binding;Nucleotide-binding;Proteomicsidentification;Referenceproteome;Sarcoplasmicreticulum;Translocase;Transmembrane;Transmembranehelix;Transport		+	Cluster -436	12.0537	0	im:7145237	A0A8M2BEU8;A0A2R8QJH4;A0A0R4IQS8;A0A2R8RK22;F1Q7N8;Q642Z0;A0A8M2BEU8;A0A2R8QJH4;A0A0R4IQS8;A0A2R8RK22;Q642Z0;A0A8M2BEU8;A0A0R4IQS8;A0A2R8RK22;F1Q7N8;Q642Z0;A0A8M2BEU8;A0A0R4IQS8;A0A2R8RK22;Q642Z0;A0A8M2BEU8;A0A0R4IQS8;A0A2R8RK22;Q642Z0;A0A2R8RK22;A0A8M2BEU8;A0A2R8RK22;Q642Z0;A0A2R8RK22;F1Q7N8;Q642Z0;A0A2R8RK22;Q642Z0	Calcium-transporting ATPase;Calcium-transporting ATPase;Calcium-transporting ATPase;Calcium-transporting ATPase;Calcium-transporting ATPase;Calcium-transporting ATPase;Calcium-transporting ATPase;Calcium-transporting ATPase;Calcium-transporting ATPase
0.574487	-1.82524	-0.100273	1.14063	0.0541175	0.156278	biosynthetic process;carbohydrate biosynthetic process;carbohydrate derivative metabolic process;carbohydrate metabolic process;cellular aromatic compound metabolic process;cellular biosynthetic process;cellular metabolic process;cellular nitrogen compound metabolic process;cellular process;energy derivation by oxidation of organic compounds;energy reserve metabolic process;generation of precurso…	catalytic activity;nucleotidyltransferase activity;transferase activity;transferase activity, transferring phosphorus-containing groups;uridylyltransferase activity;UTP:glucose-1-phosphate uridylyltransferase activity;UTP-monosaccharide-1-phosphate uridylyltransferase activity		biosynthetic process;carbohydrate derivative metabolic process;carbohydrate metabolic process;cellular aromatic compound metabolic process;cellular nitrogen compound metabolic process;cellular process;energy reserve metabolic process;generation of precursor metabolites and energy;heterocycle metabolic process;macromolecule biosynthetic process;macromolecule metabolic process;metabolic process;nit…		Amino sugar and nucleotide sugar metabolism;Galactose metabolism;Pentose and glucuronate interconversions;Starch and sucrose metabolism	UDPGP		Nucleotidyltransferase;Proteomicsidentification;Referenceproteome;Transferase		+	Cluster -436	10.2811	0	ugp2a	A0A8M1P748;A0A8M2B230;A0A8M2B230	UTP--glucose-1-phosphate uridylyltransferase;UTP--glucose-1-phosphate uridylyltransferase
0.581466	-1.73217	-0.109299	1.00596	-0.423114	0.677157	antibacterial humoral response;antimicrobial humoral response;biological process involved in interspecies interaction between organisms;biosynthetic process;cellular biosynthetic process;cellular metabolic process;cellular process;defense response;defense response to bacterium;defense response to other organism;establishment of localization;hemoglobin biosynthetic process;hemoglobin metabolic pro…	binding;cation binding;ion binding;metal ion binding	cellular anatomical entity;cytoplasmic vesicle;early endosome;endosome;extracellular space;intracellular membrane-bounded organelle;intracellular organelle;intracellular vesicle;membrane;membrane-bounded organelle;organelle;plasma membrane;recycling endosome;vesicle	biological process involved in interspecies interaction between organisms;biosynthetic process;cellular process;defense response to other organism;establishment of localization;immune response;immune system process;localization;macromolecule biosynthetic process;macromolecule metabolic process;metabolic process;monoatomic ion transport;nitrogen compound metabolic process;primary metabolic process…	cellular anatomical entity;cytoplasmic vesicle;endosome;extracellular space;intracellular membrane-bounded organelle;intracellular organelle;membrane;organelle;plasma membrane;vesicle		Transferrin		Disulfidebond;Iontransport;Iron;Irontransport;Metal-binding;Proteomicsidentification;Referenceproteome;Repeat;Secreted;Signal;Transport		+	Cluster -436	10.9755	0	cb285	B8JL43	Serotransferrin
0.664363	-1.92814	0.110602	0.695329	-0.117772	0.575614	amino acid biosynthetic process;amino acid metabolic process;aromatic compound catabolic process;beta-alanine biosynthetic process;beta-alanine metabolic process;biosynthetic process;carbohydrate derivative catabolic process;carbohydrate derivative metabolic process;carboxylic acid biosynthetic process;carboxylic acid metabolic process;catabolic process;cellular aromatic compound metabolic proces…	4 iron, 4 sulfur cluster binding;adenyl nucleotide binding;binding;catalytic activity;cation binding;dihydropyrimidine dehydrogenase (NADP+) activity;heterocyclic compound binding;ion binding;iron-sulfur cluster binding;metal cluster binding;metal ion binding;NADP binding;nucleobase binding;nucleoside phosphate binding;nucleotide binding;organic cyclic compound binding;oxidoreductase activity;oxi…	cellular anatomical entity;cytoplasm;cytosol	amino acid metabolic process;biosynthetic process;carbohydrate derivative metabolic process;catabolic process;cellular aromatic compound metabolic process;cellular nitrogen compound metabolic process;cellular process;heterocycle metabolic process;metabolic process;nitrogen compound metabolic process;nucleobase-containing compound catabolic process;nucleobase-containing compound metabolic process;…	cellular anatomical entity;cytoplasm;cytosol	beta-Alanine metabolism;Drug metabolism - other enzymes;Pantothenate and CoA biosynthesis;Pyrimidine metabolism	DHO_dh;Fer4_20;Fer4_21;Pyr_redox_2	BASSO_HAIRY_CELL_LEUKEMIA_UP;BEGUM_TARGETS_OF_PAX3_FOXO1_FUSION_UP;BOHN_PRIMARY_IMMUNODEFICIENCY_SYNDROM_DN;CAVARD_LIVER_CANCER_MALIGNANT_VS_BENIGN;CHARAFE_BREAST_CANCER_LUMINAL_VS_BASAL_DN;CHARAFE_BREAST_CANCER_LUMINAL_VS_MESENCHYMAL_DN;DACOSTA_UV_RESPONSE_VIA_ERCC3_COMMON_DN;DACOSTA_UV_RESPONSE_VIA_ERCC3_DN;DELYS_THYROID_CANCER_UP;GOZGIT_ESR1_TARGETS_DN;GRUETZMANN_PANCREATIC_CANCER_UP;HOOI_ST7_…	4Fe-4S;Cytoplasm;FAD;Flavoprotein;FMN;Iron;Iron-sulfur;Metal-binding;NADP;Nucleotide-binding;Oxidoreductase;Referenceproteome;Repeat		+	Cluster -436	10.0534	0	dpyd	Q6NYG8	Dihydropyrimidine dehydrogenase [NADP(+)]
0.243212	-1.58531	-0.617579	1.27978	0.0422122	0.637682	anatomical structure morphogenesis;biological regulation;cell projection morphogenesis;cell projection organization;cellular anatomical entity morphogenesis;cellular component organization;cellular component organization or biogenesis;cellular metabolic process;cellular process;cytoskeleton organization;developmental process;membrane organization;metabolic process;neuron projection morphogenesis;…	binding;catalytic activity;kinase activity;lipid binding;phospholipid binding;transferase activity;transferase activity, transferring phosphorus-containing groups	cell projection;cellular anatomical entity;cytoplasm;cytoplasmic vesicle;endosome;intracellular membrane-bounded organelle;intracellular organelle;intracellular vesicle;membrane;membrane-bounded organelle;organelle;plasma membrane;vesicle	biological regulation;cellular anatomical entity morphogenesis;cellular component organization;cellular component organization or biogenesis;cellular process;cytoskeleton organization;developmental process;membrane organization;metabolic process;organelle organization;phosphorus metabolic process;phosphorylation;plasma membrane organization;regulation of biological process;regulation of transport	cell projection;cellular anatomical entity;cytoplasm;cytoplasmic vesicle;endosome;intracellular membrane-bounded organelle;intracellular organelle;membrane;organelle;plasma membrane;vesicle		FCH;SH3_9		Cellprojection;Coiledcoil;Cytoplasmicvesicle;Kinase;Proteomicsidentification;Referenceproteome;SH3domain;Transferase		+	Cluster -436	10.1568	0	zgc:109968	A0A2R9YJM4	Protein kinase C and casein kinase substrate in neurons 1a
0.485637	-1.87098	-0.178193	1.04165	0.188044	0.333836	alpha-amino acid metabolic process;amide catabolic process;amide metabolic process;amino acid catabolic process;amino acid metabolic process;carboxylic acid catabolic process;carboxylic acid metabolic process;catabolic process;cellular catabolic process;cellular metabolic process;cellular process;dicarboxylic acid metabolic process;formamide metabolic process;formate metabolic process;glutamate m…	amide binding;anion binding;binding;carboxylic acid binding;catalytic activity;folic acid binding;heterocyclic compound binding;ion binding;lyase activity;modified amino acid binding;organic acid binding;organic cyclic compound binding;small molecule binding;transferase activity;vitamin binding	cellular anatomical entity;centriole;Golgi apparatus;intracellular membrane-bounded organelle;intracellular non-membrane-bounded organelle;intracellular organelle;membrane-bounded organelle;non-membrane-bounded organelle;organelle	amide metabolic process;amino acid metabolic process;catabolic process;cellular process;metabolic process;monocarboxylic acid metabolic process;nitrogen compound metabolic process;organic acid metabolic process;primary metabolic process;small molecule metabolic process	cellular anatomical entity;Golgi apparatus;intracellular membrane-bounded organelle;intracellular non-membrane-bounded organelle;intracellular organelle;non-membrane-bounded organelle;organelle	Histidine metabolism;One carbon pool by folate	FTCD;FTCD_C;FTCD_N	ACEVEDO_LIVER_CANCER_DN;ACEVEDO_LIVER_TUMOR_VS_NORMAL_ADJACENT_TISSUE_DN;BANG_VERTEPORFIN_ENDOMETRIAL_CANCER_CELLS_DN;CERIBELLI_PROMOTERS_INACTIVE_AND_BOUND_BY_NFY;CERVERA_SDHB_TARGETS_1_DN;CHIANG_LIVER_CANCER_SUBCLASS_UNANNOTATED_UP;DESERT_PERIPORTAL_HEPATOCELLULAR_CARCINOMA_SUBCLASS_UP;HEDENFALK_BREAST_CANCER_BRACX_DN;HELLER_HDAC_TARGETS_SILENCED_BY_METHYLATION_UP;HELLER_HDAC_TARGETS_UP;KEGG_HI…	Cytoplasm;Cytoskeleton;Folate-binding;Golgiapparatus;Histidinemetabolism;Lyase;Multifunctionalenzyme;Proteomicsidentification;Referenceproteome;Transferase		+	Cluster -436	15.7578	0	ftcd	A0A8M1PIL2	Formimidoyltransferase-cyclodeaminase
0.712944	-1.82149	-0.310592	0.884829	-0.00828406	0.542597	adenylate cyclase-inhibiting G protein-coupled receptor signaling pathway;adenylate cyclase-modulating G protein-coupled receptor signaling pathway;biological regulation;cell communication;cell surface receptor signaling pathway;cell-cell signaling;cellular process;detection of abiotic stimulus;detection of chemical stimulus;detection of chemical stimulus involved in sensory perception;detection …	anion binding;binding;carbohydrate derivative binding;catalytic activity;cation binding;corticotropin-releasing hormone receptor 1 binding;corticotropin-releasing hormone receptor binding;G protein-coupled receptor binding;G protein-coupled serotonin receptor binding;G-protein beta/gamma-subunit complex binding;GTP binding;GTPase activity;guanyl nucleotide binding;guanyl ribonucleotide binding;he…	catalytic complex;cellular anatomical entity;GTPase complex;heterotrimeric G-protein complex;membrane;membrane protein complex;photoreceptor inner segment;photoreceptor outer segment;plasma membrane protein complex;protein-containing complex	biological regulation;cell communication;cell surface receptor signaling pathway;cell-cell signaling;cellular process;detection of stimulus;G protein-coupled receptor signaling pathway;regulation of biological process;response to abiotic stimulus;response to external stimulus;response to light stimulus;response to stimulus;signal transduction;signaling	catalytic complex;cellular anatomical entity;membrane;membrane protein complex;photoreceptor inner segment;protein-containing complex	Amoebiasis;Axon guidance;Bile secretion;Calcium signaling pathway;Chagas disease (American trypanosomiasis);Chemokine signaling pathway;Dilated cardiomyopathy;Endocrine and other factor-regulated calcium reabsorption;Gap junction;Gastric acid secretion;GnRH signaling pathway;Leukocyte transendothelial migration;Long-term depression;Melanogenesis;Olfactory transduction;Pancreatic secretion;Phototr…	G-alpha	ACEVEDO_LIVER_CANCER_UP;ALCALA_APOPTOSIS;ALFANO_MYC_TARGETS;BAKKER_FOXO3_TARGETS_UP;BEGUM_TARGETS_OF_PAX3_FOXO1_FUSION_UP;BENPORATH_ES_WITH_H3K27ME3;BENPORATH_SUZ12_TARGETS;BERENJENO_TRANSFORMED_BY_RHOA_DN;BILD_E2F3_ONCOGENIC_SIGNATURE;BIOCARTA_AGPCR_PATHWAY;BIOCARTA_BARR_MAPK_PATHWAY;BIOCARTA_BARRESTIN_PATHWAY;BIOCARTA_BARRESTIN_SRC_PATHWAY;BIOCARTA_CCR3_PATHWAY;BIOCARTA_CHREBP_PATHWAY;BIOCARTA_…	Coiledcoil;GTP-binding;Metal-binding;Nucleotide-binding;Proteomicsidentification;Referenceproteome;Signal;Transducer		+	Cluster -436	18.0423	0	gnat2	Q90WX6;Q90WX5;Q7T3D3;A0A8M2BLF1;Q7ZW82;F8W442;Q6TNT8;Q5U3H6;A9JTC8;Q7ZWI5;A0A8M1PZ01;Q90WX6;Q90WX5;Q7T3D3;Q7ZW82;Q6TNT8;A9JTC8;Q7ZWI5;Q90WX5;Q90WX6;Q90WX5	Guanine nucleotide-binding protein G(S) subunit alpha isoform X1;Gnai3 protein;Cone transducin alpha subunit;Cone transducin alpha subunit
0.764018	-1.41374	-0.72392	1.35064	-0.17431	0.197315	macromolecule metabolic process;metabolic process;nitrogen compound metabolic process;organic substance metabolic process;organonitrogen compound metabolic process;primary metabolic process;protein metabolic process;proteolysis	binding;carboxypeptidase activity;catalytic activity;catalytic activity, acting on a protein;cation binding;exopeptidase activity;hydrolase activity;ion binding;metal ion binding;metallocarboxypeptidase activity;metalloexopeptidase activity;metallopeptidase activity;peptidase activity;transition metal ion binding;zinc ion binding	cellular anatomical entity;extracellular space	macromolecule metabolic process;metabolic process;nitrogen compound metabolic process;primary metabolic process;protein metabolic process;proteolysis	cellular anatomical entity;extracellular space	Pancreatic secretion;Protein digestion and absorption	Peptidase_M14;Propep_M14		Carboxypeptidase;Disulfidebond;Hydrolase;Metal-binding;Metalloprotease;Protease;Proteomicsidentification;Referenceproteome;Signal;Zinc		+	Cluster -436	11.4464	0	cb1060	Q6PHV5	Carboxypeptidase A precursor
0.897216	-1.62889	-0.475542	1.14252	0.0960783	-0.0313841	cell adhesion;cellular process	endopeptidase inhibitor activity;endopeptidase regulator activity;enzyme inhibitor activity;enzyme regulator activity;molecular function inhibitor activity;molecular function regulator activity;peptidase inhibitor activity;peptidase regulator activity;serine-type endopeptidase inhibitor activity	cellular anatomical entity;collagen trimer;protein-containing complex	cell adhesion;cellular process	cellular anatomical entity;protein-containing complex		Collagen;Kunitz_BPTI;VWA	AFFAR_YY1_TARGETS_DN;ANASTASSIOU_MULTICANCER_INVASIVENESS_SIGNATURE;ANDERSEN_CHOLANGIOCARCINOMA_CLASS2;BERENJENO_TRANSFORMED_BY_RHOA_DN;BLALOCK_ALZHEIMERS_DISEASE_UP;BOQUEST_STEM_CELL_UP;BROWNE_HCMV_INFECTION_24HR_DN;BRUINS_UVC_RESPONSE_LATE;CARRILLOREIXACH_HEPATOBLASTOMA_VS_NORMAL_HYPOMETHYLATED_AND_UP;CHARAFE_BREAST_CANCER_LUMINAL_VS_MESENCHYMAL_DN;CHEN_METABOLIC_SYNDROM_NETWORK;CHIANG_LIVER_CA…	Celladhesion;Collagen;Disulfidebond;Extracellularmatrix;Proteomicsidentification;Referenceproteome;Secreted		+	Cluster -436	13.2574	0	col6a3	A0A8M6Z0G5	Uncharacterized protein col6a3 isoform X1
1.26795	-1.5927	-0.337498	0.827362	-0.230114	0.0649971		structural molecule activity	cellular anatomical entity;intermediate filament;polymeric cytoskeletal fiber;supramolecular complex;supramolecular fiber;supramolecular polymer		cellular anatomical entity		Filament		Coiledcoil;Intermediatefilament;Proteomicsidentification;Referenceproteome		+	Cluster -436	10.5075	0	si:ch211-243g18.2	A0A8M9PTL3;A0A8M3B016;A0A8M9PTL3	Uncharacterized protein LOC767716 isoform X1;Uncharacterized protein LOC559906 isoform X1
0.877882	-1.82463	-0.261941	0.812214	-0.0175961	0.414067	anatomical structure development;anatomical structure formation involved in morphogenesis;anatomical structure morphogenesis;animal organ development;animal organ morphogenesis;behavior;biological regulation;body morphogenesis;brain development;brain morphogenesis;calcium ion homeostasis;cardiocyte differentiation;cell differentiation;cell migration;cell migration involved in heart development;ce…	active monoatomic ion transmembrane transporter activity;active transmembrane transporter activity;adenyl nucleotide binding;adenyl ribonucleotide binding;anion binding;ATP binding;ATP hydrolysis activity;ATPase-coupled monoatomic cation transmembrane transporter activity;ATPase-coupled transmembrane transporter activity;ATP-dependent activity;binding;carbohydrate derivative binding;catalytic act…	cellular anatomical entity;membrane;plasma membrane	anatomical structure development;anatomical structure formation involved in morphogenesis;behavior;biological regulation;cell differentiation;cell motility;cellular component organization;cellular component organization or biogenesis;cellular homeostasis;cellular process;chemical homeostasis;circulatory system process;developmental process;epithelium development;establishment of localization;exte…	cellular anatomical entity;membrane;plasma membrane	Aldosterone-regulated sodium reabsorption;Bile secretion;Carbohydrate digestion and absorption;Cardiac muscle contraction;Endocrine and other factor-regulated calcium reabsorption;Gastric acid secretion;Mineral absorption;Pancreatic secretion;Protein digestion and absorption;Proximal tubule bicarbonate reclamation;Salivary secretion	Cation_ATPase;Cation_ATPase_C;Cation_ATPase_N;E1-E2_ATPase;Hydrolase	ABE_INNER_EAR;ALCALA_APOPTOSIS;ANDERSEN_CHOLANGIOCARCINOMA_CLASS1;BENPORATH_ES_1;BILANGES_SERUM_SENSITIVE_VIA_TSC2;BLALOCK_ALZHEIMERS_DISEASE_DN;BOQUEST_STEM_CELL_UP;BROWNE_HCMV_INFECTION_2HR_UP;BYSTRYKH_HEMATOPOIESIS_STEM_CELL_QTL_TRANS;CHARAFE_BREAST_CANCER_BASAL_VS_MESENCHYMAL_UP;CHARAFE_BREAST_CANCER_LUMINAL_VS_BASAL_DN;CHEBOTAEV_GR_TARGETS_UP;CHIANG_LIVER_CANCER_SUBCLASS_PROLIFERATION_UP;CHI…	ATP-binding;Iontransport;Membrane;Metal-binding;Nucleotide-binding;Potassium;Potassiumtransport;Proteomicsidentification;Referenceproteome;Translocase;Transmembrane;Transmembranehelix;Transport		+	Cluster -436	12.0791	0	atp[a]3B	Q6P271;Q4KMK4;Q9DGL6;Q6P271;Q90X33;Q9DGL5;Q8JIV1;Q9DGL4;Q9DEY3;Q4KMK4;Q9DEU1;Q9DGL6;Q6P271;Q90X33;Q9DGL5;Q9DEY3;Q4KMK4;Q9DEU1;Q9DGL6;Q6P271;Q90X33;Q9DGL5;Q8JIV1;Q9DGL4;Q9DEY3;Q4KMK4;Q9DEU1;Q9DGL6;Q6P271;Q90X33;Q9DGL4;Q4KMK4;Q9DEU1;Q9DGL6;Q6P271;Q90X33;Q9DGL5;Q8JIV1;Q4KMK4;Q9DEU1;Q9DGL6;Q6P271;Q90X33;Q4KMK4;Q6P271;Q4KMK4;Q9DEU1;Q6P271;Q9DGL5;Q4KMK4;Q9DEU1;Q9DGL6;Q6P271;Q9DGL5;Q4KMK4;Q9DEU1;Q9DGL6;…	Sodium/potassium-transporting ATPase subunit alpha;Sodium/potassium-transporting ATPase subunit alpha;Sodium/potassium-transporting ATPase subunit alpha;Sodium/potassium-transporting ATPase subunit alpha;Sodium/potassium-transporting ATPase subunit alpha;Sodium/potassium-transporting ATPase subunit alpha;Sodium/potassium-transporting ATPase subunit alpha;Sodium/potassium-transporting ATPase subun…
0.995594	-1.7295	-0.253453	0.943873	-0.153682	0.197168	biological regulation;cellular localization;cellular macromolecule localization;cellular process;establishment of localization;establishment of protein localization;intracellular signal transduction;localization;macromolecule localization;nitrogen compound transport;organic substance transport;protein localization;protein transport;regulation of biological process;regulation of cellular process;s…	enzyme activator activity;enzyme regulator activity;GDP-dissociation inhibitor activity;GTPase activator activity;GTPase regulator activity;molecular function activator activity;molecular function regulator activity;nucleoside-triphosphatase regulator activity;Rab GDP-dissociation inhibitor activity	cellular anatomical entity;cytoplasm	biological regulation;cellular localization;cellular process;establishment of localization;intracellular signal transduction;localization;macromolecule localization;protein localization;protein transport;regulation of biological process;signal transduction;transport;vesicle-mediated transport	cellular anatomical entity;cytoplasm		GDI		Cytoplasm;GTPaseactivation;Proteomicsidentification;Referenceproteome		+	Cluster -436	10.6877	0	zgc:110600	A2AR68;A2AR68;Q7ZVL9	Rab GDP dissociation inhibitor;Rab GDP dissociation inhibitor
1.19282	-1.19098	-0.948975	0.0242104	1.10633	-0.183413	cellular component organization;cellular component organization or biogenesis;cellular process;cytoskeleton organization;intermediate filament cytoskeleton organization;intermediate filament-based process;organelle organization;response to stimulus;response to stress;response to wounding;wound healing	structural molecule activity	cellular anatomical entity;cytoplasm;cytoskeleton;intracellular non-membrane-bounded organelle;intracellular organelle;membrane;non-membrane-bounded organelle;organelle	cellular component organization;cellular component organization or biogenesis;cellular process;cytoskeleton organization;organelle organization;response to stimulus;response to stress;wound healing	cellular anatomical entity;cytoplasm;cytoskeleton;intracellular non-membrane-bounded organelle;intracellular organelle;membrane;non-membrane-bounded organelle;organelle		Plectin;SH3_10	BARIS_THYROID_CANCER_DN;BLANCO_MELO_BETA_INTERFERON_TREATED_BRONCHIAL_EPITHELIAL_CELLS_DN;BRUINS_UVC_RESPONSE_EARLY_LATE;BRUINS_UVC_RESPONSE_VIA_TP53_GROUP_A;DELYS_THYROID_CANCER_UP;DODD_NASOPHARYNGEAL_CARCINOMA_UP;ENK_UV_RESPONSE_KERATINOCYTE_UP;FEVR_CTNNB1_TARGETS_UP;GAL_LEUKEMIC_STEM_CELL_UP;GRUETZMANN_PANCREATIC_CANCER_UP;HOLLERN_EMT_BREAST_TUMOR_DN;JAEGER_METASTASIS_DN;LIM_MAMMARY_STEM_CELL_…	Coiledcoil;Phosphoprotein;Proteomicsidentification;Referenceproteome;Repeat;SH3domain		+	Cluster -436	13.5237	0	evplb	A0A8M1QHN7;A0A8M1QHN7;F1Q4X8	Envoplakin;Envoplakin
1.0013	-1.29925	-1.13633	0.0722485	0.887548	0.474483	ameboidal-type cell migration;anatomical structure development;cell migration;cell migration involved in gastrulation;cell motility;cellular process;developmental growth;developmental process;fin regeneration;growth;regeneration;tissue regeneration	structural molecule activity	cellular anatomical entity;intermediate filament;polymeric cytoskeletal fiber;supramolecular complex;supramolecular fiber;supramolecular polymer	anatomical structure development;cell motility;cellular process;developmental process;growth	cellular anatomical entity		Filament		Coiledcoil;Intermediatefilament;Keratin;Proteomicsidentification;Referenceproteome		+	Cluster -436	17.9202	0	krt1-19d	Q1LXJ1;Q567W2;A0A8M1NXG3;Q568U3;Q6DHB6;Q6DHU3;Q1LXJ7;Q1LXJ9;Q9PWD8;Q1LXK0;B0UYS0;Q1LXJ1;Q1LXK0;Q1LXJ9;Q1LXK0;Q1LXK0	Type I keratin E7-like;Keratin 17;Keratin type 1 c19e;Keratin, type 1, gene 19d
1.44542	-1.31649	-0.821284	0.134419	0.684783	-0.126847	cell projection organization;cellular component organization;cellular component organization or biogenesis;cellular process;cytoskeleton organization;microtubule cytoskeleton organization;microtubule-based process;neuron projection development;organelle organization;plasma membrane bounded cell projection organization	binding;cytoskeletal protein binding;microtubule binding;protein binding;tubulin binding	cell projection;cellular anatomical entity;cytoplasm;microtubule;neuron projection;plasma membrane bounded cell projection;polymeric cytoskeletal fiber;supramolecular complex;supramolecular fiber;supramolecular polymer	cellular component organization;cellular component organization or biogenesis;cellular process;cytoskeleton organization;microtubule cytoskeleton organization;microtubule-based process;organelle organization	cell projection;cellular anatomical entity;cytoplasm;microtubule;neuron projection		Tubulin-binding		Cytoplasm;Cytoskeleton;Microtubule;Proteomicsidentification;Referenceproteome		+	Cluster -436	13.726	0	map4l	E7FBI2	Microtubule-associated protein
1.58155	-1.25379	-0.883425	0.158055	0.344103	0.0535086		2-oxoglutarate-dependent dioxygenase activity;anion binding;binding;carbohydrate binding;carboxylic acid binding;catalytic activity;catalytic activity, acting on a protein;cation binding;dioxygenase activity;heterocyclic compound binding;ion binding;iron ion binding;L-ascorbic acid binding;metal ion binding;monosaccharide binding;organic acid binding;organic cyclic compound binding;oxidoreductase…	cellular anatomical entity;endoplasmic reticulum lumen;intracellular organelle lumen;membrane-enclosed lumen;organelle lumen		cellular anatomical entity;organelle lumen		2OG-FeII_Oxy_3;P4Ha_N	ACEVEDO_LIVER_CANCER_UP;ACEVEDO_LIVER_TUMOR_VS_NORMAL_ADJACENT_TISSUE_UP;BLANCO_MELO_RESPIRATORY_SYNCYTIAL_VIRUS_INFECTION_A594_CELLS_UP;BOYLAN_MULTIPLE_MYELOMA_C_D_DN;BUYTAERT_PHOTODYNAMIC_THERAPY_STRESS_UP;CARRILLOREIXACH_HEPATOBLASTOMA_VS_NORMAL_UP;CHEBOTAEV_GR_TARGETS_UP;CHYLA_CBFA2T3_TARGETS_DN;CONCANNON_APOPTOSIS_BY_EPOXOMICIN_UP;CREIGHTON_ENDOCRINE_THERAPY_RESISTANCE_4;DELYS_THYROID_CANCER…	Dioxygenase;Endoplasmicreticulum;Glycoprotein;Iron;Metal-binding;Oxidoreductase;Proteomicsidentification;Referenceproteome;Signal;TPRrepeat		+	Cluster -436	12.2408	0	p4ha2	A0A8M2BL82	procollagen-proline 4-dioxygenase
1.17472	-1.73747	-0.395013	0.339206	0.0457882	0.572767	alcohol metabolic process;cholesterol metabolic process;establishment of localization;lipid metabolic process;lipid transport;lipoprotein metabolic process;localization;macromolecule metabolic process;metabolic process;nitrogen compound metabolic process;organic cyclic compound metabolic process;organic hydroxy compound metabolic process;organic substance metabolic process;organic substance trans…	binding;identical protein binding;lipid binding;protein binding;protein dimerization activity;protein homodimerization activity	cellular anatomical entity;extracellular region;high-density lipoprotein particle;lipoprotein particle;plasma lipoprotein particle;protein-containing complex;protein-lipid complex	alcohol metabolic process;establishment of localization;lipid metabolic process;lipid transport;localization;macromolecule metabolic process;metabolic process;nitrogen compound metabolic process;primary metabolic process;protein metabolic process;small molecule metabolic process;transport	cellular anatomical entity;extracellular region;protein-containing complex	African trypanosomiasis;Fat digestion and absorption;PPAR signaling pathway;Vitamin digestion and absorption	Apolipoprotein	ACEVEDO_LIVER_CANCER_DN;BIOCARTA_PPARA_PATHWAY;CADWELL_ATG16L1_TARGETS_UP;CERVERA_SDHB_TARGETS_2;DESERT_PERIPORTAL_HEPATOCELLULAR_CARCINOMA_SUBCLASS_UP;FEVR_CTNNB1_TARGETS_UP;HOSHIDA_LIVER_CANCER_SUBCLASS_S3;HSIAO_LIVER_SPECIFIC_GENES;KAAB_HEART_ATRIUM_VS_VENTRICLE_DN;KEGG_PPAR_SIGNALING_PATHWAY;KORKOLA_YOLK_SAC_TUMOR;MARTORIATI_MDM4_TARGETS_FETAL_LIVER_DN;PANGAS_TUMOR_SUPPRESSION_BY_SMAD1_AND_SM…	Cholesterolmetabolism;HDL;Lipidmetabolism;Lipidtransport;Referenceproteome;Repeat;Secreted;Signal;Steroidmetabolism;Sterolmetabolism;Transport		+	Cluster -436	18.2859	0	apoa1	O42363	Apolipoprotein A-I
1.48111	-1.53441	-0.500768	0.0189166	0.437275	0.0978783	anatomical structure development;animal organ development;developmental process	binding;cation binding;ion binding;metal ion binding		anatomical structure development;developmental process					LIMdomain;Metal-binding;Referenceproteome;Zinc		+	Cluster -436	11.2446	0	LOC100330805	A0A8M9Q7C2	Sciellin-like
1.44519	-1.6009	-0.428119	0.110238	0.379937	0.093652	aromatic compound biosynthetic process;biosynthetic process;cellular aromatic compound metabolic process;cellular biosynthetic process;cellular metabolic process;cellular nitrogen compound biosynthetic process;cellular nitrogen compound metabolic process;cellular process;DNA-templated transcription;heterocycle biosynthetic process;heterocycle metabolic process;macromolecule biosynthetic process;m…	5'-3' RNA polymerase activity;binding;catalytic activity;catalytic activity, acting on a nucleic acid;catalytic activity, acting on RNA;cation binding;DNA binding;DNA-directed 5'-3' RNA polymerase activity;ion binding;metal ion binding;nucleic acid binding;nucleotidyltransferase activity;organic cyclic compound binding;RNA polymerase activity;transferase activity;transferase activity, transferrin…	catalytic complex;DNA-directed RNA polymerase complex;intracellular protein-containing complex;nuclear DNA-directed RNA polymerase complex;nuclear protein-containing complex;protein-containing complex;RNA polymerase complex;RNA polymerase II, core complex;transferase complex;transferase complex, transferring phosphorus-containing groups	biosynthetic process;cellular aromatic compound metabolic process;cellular nitrogen compound metabolic process;cellular process;DNA-templated transcription;heterocycle metabolic process;macromolecule biosynthetic process;macromolecule metabolic process;metabolic process;nitrogen compound metabolic process;nucleobase-containing compound metabolic process;primary metabolic process;RNA metabolic pro…	catalytic complex;protein-containing complex;RNA polymerase complex	Huntington's disease;Purine metabolism;Pyrimidine metabolism;RNA polymerase	RNA_pol_Rpb1_1;RNA_pol_Rpb1_2;RNA_pol_Rpb1_3;RNA_pol_Rpb1_4;RNA_pol_Rpb1_5;RNA_pol_Rpb1_6;RNA_pol_Rpb1_7;RNA_pol_Rpb1_R	ABRAMSON_INTERACT_WITH_AIRE;BHATI_G2M_ARREST_BY_2METHOXYESTRADIOL_UP;BOGNI_TREATMENT_RELATED_MYELOID_LEUKEMIA_UP;CHANDRAN_METASTASIS_UP;COLLIS_PRKDC_SUBSTRATES;DACOSTA_UV_RESPONSE_VIA_ERCC3_UP;DEBIASI_APOPTOSIS_BY_REOVIRUS_INFECTION_DN;DODD_NASOPHARYNGEAL_CARCINOMA_UP;ENK_UV_RESPONSE_KERATINOCYTE_UP;FLECHNER_BIOPSY_KIDNEY_TRANSPLANT_REJECTED_VS_OK_UP;FULCHER_INFLAMMATORY_RESPONSE_LECTIN_VS_LPS_DN…	DNA-binding;DNA-directedRNApolymerase;Magnesium;Metal-binding;Nucleotidyltransferase;Nucleus;Phosphoprotein;Proteomicsidentification;Referenceproteome;Repeat;Transcription;Transferase;Zinc		+	Cluster -436	10.0572	0	polr2a	A0A0R4IMS9	DNA-directed RNA polymerase subunit
1.33952	-1.7165	-0.238904	0.227178	0.388093	0.000613939	ADP catabolic process;ADP metabolic process;apoptotic process;aromatic compound catabolic process;ATP metabolic process;biological regulation;carbohydrate catabolic process;carbohydrate derivative catabolic process;carbohydrate derivative metabolic process;carbohydrate metabolic process;carboxylic acid metabolic process;catabolic process;cell death;cellular aromatic compound metabolic process;cel…	adenyl nucleotide binding;binding;catalytic activity;catalytic activity, acting on a protein;cytoskeletal protein binding;glyceraldehyde-3-phosphate dehydrogenase (NAD(P)+) (phosphorylating) activity;glyceraldehyde-3-phosphate dehydrogenase (NAD+) (phosphorylating) activity;heterocyclic compound binding;microtubule binding;NAD binding;NADP binding;nucleoside phosphate binding;nucleotide binding;o…	cellular anatomical entity;cytoplasm;cytoskeleton;cytosol;intracellular membrane-bounded organelle;intracellular non-membrane-bounded organelle;intracellular organelle;membrane-bounded organelle;microtubule cytoskeleton;non-membrane-bounded organelle;nucleus;organelle	biological regulation;carbohydrate derivative metabolic process;carbohydrate metabolic process;catabolic process;cellular aromatic compound metabolic process;cellular component organization;cellular component organization or biogenesis;cellular nitrogen compound metabolic process;cellular process;cytoskeleton organization;generation of precursor metabolites and energy;heterocycle metabolic proces…	cellular anatomical entity;cytoplasm;cytoskeleton;cytosol;intracellular membrane-bounded organelle;intracellular non-membrane-bounded organelle;intracellular organelle;non-membrane-bounded organelle;nucleus;organelle	Alzheimer's disease;Glycolysis / Gluconeogenesis	Gp_dh_C;Gp_dh_N	ALCALA_APOPTOSIS;BENPORATH_MYC_TARGETS_WITH_EBOX;BERENJENO_TRANSFORMED_BY_RHOA_UP;BIOCARTA_MTA3_PATHWAY;BLALOCK_ALZHEIMERS_DISEASE_DN;BRACHAT_RESPONSE_TO_CAMPTOTHECIN_DN;BRACHAT_RESPONSE_TO_METHOTREXATE_DN;BRUINS_UVC_RESPONSE_LATE;BRUINS_UVC_RESPONSE_VIA_TP53_GROUP_A;BRUINS_UVC_RESPONSE_VIA_TP53_GROUP_D;BUFFA_HYPOXIA_METAGENE;CASORELLI_ACUTE_PROMYELOCYTIC_LEUKEMIA_DN;DACOSTA_LOW_DOSE_UV_RESPONSE_…	Apoptosis;Cytoplasm;Cytoskeleton;Glycolysis;NAD;Nucleus;Oxidoreductase;Referenceproteome;S-nitrosylation;Transferase		+	Cluster -436	11.6375	0	gapdh-2	Q5MJ86;Q5MJ86;Q5XJ10	Glyceraldehyde-3-phosphate dehydrogenase 2;Glyceraldehyde-3-phosphate dehydrogenase 2
1.12881	-1.7273	-0.529858	0.39926	0.499202	0.229894	adherens junction organization;anatomical structure development;anatomical structure morphogenesis;calcium-dependent cell-cell adhesion via plasma membrane cell adhesion molecules;cell adhesion;cell junction assembly;cell junction organization;cell morphogenesis;cell-cell adhesion;cell-cell adhesion mediated by cadherin;cell-cell adhesion via plasma-membrane adhesion molecules;cell-cell junction …	binding;cadherin binding;calcium ion binding;cation binding;cell adhesion molecule binding;ion binding;metal ion binding;protein binding	adherens junction;anchoring junction;catenin complex;cell junction;cell-cell junction;cellular anatomical entity;membrane protein complex;plasma membrane protein complex;protein-containing complex	anatomical structure development;cell adhesion;cell junction organization;cell morphogenesis;cellular component assembly;cellular component organization;cellular component organization or biogenesis;cellular process;developmental process;embryo development;epithelium development;multicellular organism development;multicellular organismal process	cell junction;cellular anatomical entity;membrane protein complex;protein-containing complex		Cadherin		Calcium;Celladhesion;Cellmembrane;Membrane;Referenceproteome;Repeat;Signal;Transmembrane;Transmembranehelix		+	Cluster -436	11.1772	0	cdh27	E7FC11	Cadherin 27
1.12516	-1.77189	-0.424992	0.32444	0.494743	0.252541	anatomical structure development;anterograde dendritic transport;anterograde dendritic transport of messenger ribonucleoprotein complex;axo-dendritic transport;cell development;cellular developmental process;cellular localization;cellular macromolecule localization;cellular process;cellular process involved in reproduction in multicellular organism;cytoskeleton-dependent intracellular transport;d…	binding;mRNA binding;nucleic acid binding;organic cyclic compound binding;RNA binding	cellular anatomical entity;cortical granule;cytoplasm;cytoplasmic region;cytoplasmic vesicle;dendrite cytoplasm;female germ cell nucleus;germ cell nucleus;germinal vesicle;intracellular membrane-bounded organelle;intracellular organelle;intracellular vesicle;membrane-bounded organelle;neuron projection cytoplasm;nucleus;organelle;plasma membrane bounded cell projection cytoplasm;secretory granule…	anatomical structure development;anterograde dendritic transport;anterograde dendritic transport of messenger ribonucleoprotein complex;axo-dendritic transport;cell development;cellular localization;cellular process;cytoskeleton-dependent intracellular transport;dendritic transport;dendritic transport of messenger ribonucleoprotein complex;dendritic transport of ribonucleoprotein complex;developm…	cellular anatomical entity;cytoplasm;cytoplasmic vesicle;intracellular membrane-bounded organelle;intracellular organelle;nucleus;organelle;secretory vesicle;vesicle		dsrm;Staufen_C		Proteomicsidentification;Referenceproteome;RNA-binding		+	Cluster -436	12.0941	0	fi67e05	A0A8M1PJS2	Double-stranded RNA-binding protein Staufen homolog 1
1.0801	-1.69341	-0.629972	0.568685	0.431976	0.242622	anatomical structure development;anatomical structure formation involved in morphogenesis;anatomical structure morphogenesis;animal organ development;animal organ morphogenesis;behavior;biological regulation;body morphogenesis;brain development;brain morphogenesis;calcium ion homeostasis;cardiocyte differentiation;cell differentiation;cell migration;cell migration involved in heart development;ce…	active monoatomic ion transmembrane transporter activity;active transmembrane transporter activity;adenyl nucleotide binding;adenyl ribonucleotide binding;anion binding;ATP binding;ATP hydrolysis activity;ATPase-coupled monoatomic cation transmembrane transporter activity;ATPase-coupled transmembrane transporter activity;ATP-dependent activity;binding;carbohydrate derivative binding;catalytic act…	cellular anatomical entity;membrane;plasma membrane	anatomical structure development;anatomical structure formation involved in morphogenesis;behavior;biological regulation;cell differentiation;cell motility;cellular component organization;cellular component organization or biogenesis;cellular homeostasis;cellular process;chemical homeostasis;circulatory system process;developmental process;epithelium development;establishment of localization;exte…	cellular anatomical entity;membrane;plasma membrane	Aldosterone-regulated sodium reabsorption;Bile secretion;Carbohydrate digestion and absorption;Cardiac muscle contraction;Endocrine and other factor-regulated calcium reabsorption;Gastric acid secretion;Mineral absorption;Pancreatic secretion;Protein digestion and absorption;Proximal tubule bicarbonate reclamation;Salivary secretion	Cation_ATPase;Cation_ATPase_C;Cation_ATPase_N;E1-E2_ATPase;Hydrolase	ABE_INNER_EAR;ALCALA_APOPTOSIS;ANDERSEN_CHOLANGIOCARCINOMA_CLASS1;BENPORATH_ES_1;BILANGES_SERUM_SENSITIVE_VIA_TSC2;BLALOCK_ALZHEIMERS_DISEASE_DN;BOQUEST_STEM_CELL_UP;BROWNE_HCMV_INFECTION_2HR_UP;BYSTRYKH_HEMATOPOIESIS_STEM_CELL_QTL_TRANS;CHARAFE_BREAST_CANCER_BASAL_VS_MESENCHYMAL_UP;CHARAFE_BREAST_CANCER_LUMINAL_VS_BASAL_DN;CHEBOTAEV_GR_TARGETS_UP;CHIANG_LIVER_CANCER_SUBCLASS_PROLIFERATION_UP;CHI…	ATP-binding;Iontransport;Membrane;Metal-binding;Nucleotide-binding;Potassium;Potassiumtransport;Proteomicsidentification;Referenceproteome;Translocase;Transmembrane;Transmembranehelix;Transport		+	Cluster -436	16.1615	0	atp1a1l5	Q9DGL6;Q6P271;Q90X33;Q9DGL5;Q8JIV1;Q9DGL4;Q9DEY3;Q4KMK4;Q9DEU1;Q9DGL6;Q6P271;Q90X33;Q9DGL5;Q9DEY3;Q4KMK4;Q9DEU1;Q9DGL6;Q6P271;Q90X33;Q9DGL5;Q8JIV1;Q9DGL4;Q9DEY3;Q4KMK4;Q9DEU1;Q9DGL6;Q6P271;Q90X33;Q9DGL4;Q4KMK4;Q9DEU1;Q9DGL6;Q6P271;Q90X33;Q9DGL5;Q8JIV1;Q4KMK4;Q9DEU1;Q6P271;Q4KMK4;Q9DEU1;Q6P271;Q9DGL5;Q4KMK4;Q9DEU1;Q9DGL6;Q6P271;Q9DGL5;Q4KMK4;Q9DEU1;Q9DGL6;Q6P271;Q4KMK4;Q9DEU1;Q90X33;Q9DEU1;Q9DGL6;…	Sodium/potassium-transporting ATPase subunit alpha;Sodium/potassium-transporting ATPase subunit alpha;Sodium/potassium-transporting ATPase subunit alpha;Sodium/potassium-transporting ATPase subunit alpha;Sodium/potassium-transporting ATPase subunit alpha;Sodium/potassium-transporting ATPase subunit alpha;Sodium/potassium-transporting ATPase subunit alpha;Sodium/potassium-transporting ATPase subun…
1.13545	-1.70403	-0.552054	0.586793	0.354785	0.179054	biosynthetic process;carbohydrate biosynthetic process;carbohydrate metabolic process;gluconeogenesis;glucose metabolic process;hexose biosynthetic process;hexose metabolic process;metabolic process;monosaccharide biosynthetic process;monosaccharide metabolic process;organic substance biosynthetic process;organic substance metabolic process;primary metabolic process;small molecule biosynthetic pr…	binding;carbohydrate phosphatase activity;catalytic activity;cation binding;fructose 1,6-bisphosphate 1-phosphatase activity;hydrolase activity;hydrolase activity, acting on ester bonds;ion binding;metal ion binding;phosphatase activity;phosphoric ester hydrolase activity;sugar-phosphatase activity		biosynthetic process;carbohydrate metabolic process;metabolic process;primary metabolic process;small molecule metabolic process			FBPase;FBPase_C	HELLER_HDAC_TARGETS_SILENCED_BY_METHYLATION_UP;HOFFMANN_LARGE_TO_SMALL_PRE_BII_LYMPHOCYTE_DN;JECHLINGER_EPITHELIAL_TO_MESENCHYMAL_TRANSITION_DN;KAYO_CALORIE_RESTRICTION_MUSCLE_DN;KEGG_FRUCTOSE_AND_MANNOSE_METABOLISM;KEGG_GLYCOLYSIS_GLUCONEOGENESIS;KEGG_INSULIN_SIGNALING_PATHWAY;KEGG_PENTOSE_PHOSPHATE_PATHWAY;KIM_BIPOLAR_DISORDER_OLIGODENDROCYTE_DENSITY_CORR_DN;LEE_CALORIE_RESTRICTION_MUSCLE_UP;MA…	Carbohydratemetabolism;Gluconeogenesis;Hydrolase;Magnesium;Metal-binding;Proteomicsidentification;Referenceproteome		+	Cluster -436	18.0568	0	fbp2	A0A8M2BCN2	fructose-bisphosphatase
1.32893	-1.6813	-0.40696	0.433635	0.178571	0.147129	ADP catabolic process;ADP metabolic process;anatomical structure development;anatomical structure formation involved in morphogenesis;anatomical structure morphogenesis;animal organ development;anterior/posterior pattern specification;aromatic compound catabolic process;ATP metabolic process;axonogenesis;behavior;brain development;carbohydrate catabolic process;carbohydrate derivative catabolic p…	aldehyde-lyase activity;carbon-carbon lyase activity;catalytic activity;fructose-1-phosphate aldolase activity;fructose-bisphosphate aldolase activity;lyase activity	cellular anatomical entity;cytosol;microtubule organizing center	anatomical structure development;anatomical structure formation involved in morphogenesis;behavior;carbohydrate derivative metabolic process;carbohydrate metabolic process;catabolic process;cellular anatomical entity morphogenesis;cellular aromatic compound metabolic process;cellular component organization;cellular component organization or biogenesis;cellular nitrogen compound metabolic process;…	cellular anatomical entity;cytosol;microtubule organizing center	Carbon fixation in photosynthetic organisms;Fructose and mannose metabolism;Glycolysis / Gluconeogenesis;Pentose phosphate pathway	Glycolytic	ACEVEDO_LIVER_CANCER_DN;ACEVEDO_LIVER_TUMOR_VS_NORMAL_ADJACENT_TISSUE_DN;ANDERSEN_LIVER_CANCER_KRT19_DN;BALLIF_DEVELOPMENTAL_DISABILITY_P16_P12_DELETION;BIOCARTA_MTA3_PATHWAY;BOCHKIS_FOXA2_TARGETS;BRACHAT_RESPONSE_TO_CAMPTOTHECIN_DN;BRACHAT_RESPONSE_TO_METHOTREXATE_DN;BROWNE_HCMV_INFECTION_18HR_DN;BRUINS_UVC_RESPONSE_VIA_TP53_GROUP_A;BUCKANOVICH_T_LYMPHOCYTE_HOMING_ON_TUMOR_DN;BURTON_ADIPOGENESIS…	Cytoplasm;Cytoskeleton;Glycolysis;Lyase;Proteomicsidentification;Referenceproteome;Schiffbase		+	Cluster -436	12.987	0	aldob	Q803Q7;Q4KMC8;Q8JH71;Q6P043;Q8JH71;Q8JH70;Q8JH71	Fructose-bisphosphate aldolase C-A;Fructose-bisphosphate aldolase C-B;Fructose-bisphosphate aldolase B
1.11881	-1.84545	-0.198592	0.391474	0.327849	0.205916	behavior;multicellular organismal process;optokinetic behavior;response to abiotic stimulus;response to light stimulus;response to radiation;response to stimulus;visual behavior	binding;lipid binding;phosphatidylinositol binding;phosphatidylinositol bisphosphate binding;phosphatidylinositol phosphate binding;phospholipid binding		behavior;multicellular organismal process;response to abiotic stimulus;response to light stimulus;response to stimulus			CRAL_TRIO;CRAL_TRIO_N		Proteomicsidentification;Referenceproteome		+	Cluster -436	21.1002	0	CRALBPb	Q6P027;Q6P027;Q6PC74	Cellular retinaldehyde-binding protein b;Cellular retinaldehyde-binding protein b
0.941232	-1.62036	-0.755221	0.586886	0.751319	0.0961433	ameboidal-type cell migration;anatomical structure development;cell migration;cell migration involved in gastrulation;cell motility;cellular process;developmental growth;developmental process;fin regeneration;growth;regeneration;tissue regeneration	structural molecule activity	cellular anatomical entity;intermediate filament;polymeric cytoskeletal fiber;supramolecular complex;supramolecular fiber;supramolecular polymer	anatomical structure development;cell motility;cellular process;developmental process;growth	cellular anatomical entity		Filament		Coiledcoil;Intermediatefilament;Keratin;Proteomicsidentification;Referenceproteome		+	Cluster -436	21.8471	0	fa97a07	Q1LXJ1;Q567W2;A0A8M1NXG3;Q568U3;Q6DHB6;Q6DHU3;Q1LXJ7;Q1LXJ9;Q9PWD8;Q1LXK0;B0UYS0;Q1LXJ1;A0A8M1NXG3;Q568U3;Q6DHB6;Q6DHU3;Q1LXJ7;Q1LXJ9;Q9PWD8;B0UYS0;Q1LXJ1;A0A8M1NXG3;Q6DHB6;Q6DHU3;B0UYS0;Q1LXJ1;A0A8M9PFE6;Q568U3;Q6DHB6;Q1LXJ7;Q1RLR3;Q9PWD8;B0UYS0;Q05AL9;Q1LXJ1;A0A8M1NXG3;Q568U3;Q6DHB6;Q6DHU3;Q1LXJ7;Q1LXJ9;Q9PWD8;B0UYS0;Q568U3;Q6DHB6;Q1LXJ7;Q9PWD8;B0UYS0;Q6DHB6;Q1LXJ7;Q9PWD8;B0UYS0;Q6DHB6;B0UYS0;Q…	Type I keratin E7-like;Type I keratin E7-like;Type I keratin E7-like;Keratin 15;Keratin 15;Keratin 15;Keratin 15;Keratin 15;Uncharacterized protein LOC768289;Keratin 17;Keratin 17;Type I cytokeratin, enveloping layer,-like;Type I cytokeratin, enveloping layer,-like;Keratin type 1 c19e;Keratin 92;Keratin 92;Keratin 91
0.930031	-1.42275	-1.05154	0.533173	0.829317	0.181774	cellular component organization;cellular component organization or biogenesis;cellular process;cytoskeleton organization;intermediate filament cytoskeleton organization;intermediate filament-based process;organelle organization	structural molecule activity	cellular anatomical entity;intermediate filament;keratin filament;polymeric cytoskeletal fiber;supramolecular complex;supramolecular fiber;supramolecular polymer	cellular component organization;cellular component organization or biogenesis;cellular process;cytoskeleton organization;organelle organization	cellular anatomical entity		Filament		Coiledcoil;Intermediatefilament;Keratin;Proteomicsidentification;Referenceproteome		+	Cluster -436	10.5649	0	krtt1c6	Q6PHE4	Keratin 18b
1.12206	-1.58382	-0.750604	0.376773	0.716139	0.119462	ameboidal-type cell migration;anatomical structure development;cell migration;cell migration involved in gastrulation;cell motility;cellular process;developmental growth;developmental process;fin regeneration;growth;regeneration;tissue regeneration	structural molecule activity	cellular anatomical entity;intermediate filament;polymeric cytoskeletal fiber;supramolecular complex;supramolecular fiber;supramolecular polymer	anatomical structure development;cell motility;cellular process;developmental process;growth	cellular anatomical entity		Filament		Coiledcoil;Intermediatefilament;Keratin;Proteomicsidentification;Referenceproteome		+	Cluster -436	14.7541	0	wu:fa91c06	Q1LXJ1;Q567W2;A0A8M1NXG3;Q568U3;Q6DHB6;Q6DHU3;Q1LXJ7;Q1LXJ9;Q9PWD8;Q1LXK0;B0UYS0;Q1LXJ1;A0A8M1NXG3;Q568U3;Q6DHB6;Q6DHU3;Q1LXJ7;Q1LXJ9;Q9PWD8;B0UYS0;Q1LXJ1;A0A8M1NXG3;Q6DHB6;Q6DHU3;B0UYS0;Q1LXJ1;E7FAL7;B0UYS0;B0UYR9;B0UYS0;Q1LXJ1;A0A8M9PFE6;Q568U3;Q6DHB6;Q1LXJ7;Q1RLR3;Q9PWD8;B0UYS0;Q05AL9;Q1LXJ1;A0A8M1NXG3;Q568U3;Q6DHB6;Q6DHU3;Q1LXJ7;Q1LXJ9;Q9PWD8;B0UYS0;Q1LXJ7;B0UYS0;Q568U3;Q6DHB6;Q1LXJ7;Q9PWD8;B…	Type I keratin E7-like;Type I keratin E7-like;Type I keratin E7-like;Keratin 98;Keratin 15;Keratin 15;Keratin 15;Keratin 15;Keratin 15;Keratin 15;Keratin 15;Keratin 15
1.31331	-1.52632	-0.690746	0.387627	0.562171	-0.0460424	cell adhesion;cell-cell adhesion;cell-cell adhesion via plasma-membrane adhesion molecules;cellular process;homophilic cell adhesion via plasma membrane adhesion molecules	binding;calcium ion binding;cation binding;ion binding;metal ion binding	cellular anatomical entity;membrane;plasma membrane	cell adhesion;cellular process	cellular anatomical entity;membrane;plasma membrane		Cadherin;Cadherin_pro	ACEVEDO_METHYLATED_IN_LIVER_CANCER_DN;BENPORATH_SUZ12_TARGETS;BROWNE_HCMV_INFECTION_14HR_DN;BROWNE_HCMV_INFECTION_24HR_DN;BROWNE_HCMV_INFECTION_30MIN_DN;CARRILLOREIXACH_HEPATOBLASTOMA_VS_NORMAL_HYPOMETHYLATED_AND_UP;CARRILLOREIXACH_HEPATOBLASTOMA_VS_NORMAL_UP;CHEN_NEUROBLASTOMA_COPY_NUMBER_GAINS;CHIN_BREAST_CANCER_COPY_NUMBER_DN;GRYDER_PAX3FOXO1_ENHANCERS_IN_TADS;HATADA_METHYLATED_IN_LUNG_CANCER_…	Calcium;Membrane;Proteomicsidentification;Referenceproteome;Repeat		+	Cluster -436	14.7159	0	cdh13	A0A8M6YUA6	Cadherin-13 isoform X1
1.17107	-1.45054	-0.786153	0.401437	0.844331	-0.180145	ADP catabolic process;ADP metabolic process;aromatic compound catabolic process;ATP metabolic process;canonical glycolysis;carbohydrate catabolic process;carbohydrate derivative catabolic process;carbohydrate derivative metabolic process;carbohydrate metabolic process;carboxylic acid metabolic process;catabolic process;cellular aromatic compound metabolic process;cellular catabolic process;cellul…	6-phosphofructokinase activity;adenyl nucleotide binding;adenyl ribonucleotide binding;AMP binding;anion binding;ATP binding;binding;carbohydrate binding;carbohydrate derivative binding;carbohydrate kinase activity;catalytic activity;cation binding;fructose-6-phosphate binding;heterocyclic compound binding;identical protein binding;ion binding;kinase activity;metal ion binding;monosaccharide bind…	6-phosphofructokinase complex;catalytic complex;cellular anatomical entity;cytoplasm;membrane;protein-containing complex;transferase complex;transferase complex, transferring phosphorus-containing groups	carbohydrate derivative metabolic process;carbohydrate metabolic process;catabolic process;cellular aromatic compound metabolic process;cellular nitrogen compound metabolic process;cellular process;generation of precursor metabolites and energy;heterocycle metabolic process;metabolic process;monocarboxylic acid metabolic process;nitrogen compound metabolic process;nucleobase-containing compound c…	catalytic complex;cellular anatomical entity;cytoplasm;membrane;protein-containing complex	Fructose and mannose metabolism;Galactose metabolism;Glycolysis / Gluconeogenesis;Methane metabolism;Pentose phosphate pathway	PFK	ALONSO_METASTASIS_UP;BANDRES_RESPONSE_TO_CARMUSTIN_MGMT_48HR_DN;BILD_MYC_ONCOGENIC_SIGNATURE;BIOCARTA_PTDINS_PATHWAY;BLALOCK_ALZHEIMERS_DISEASE_DN;CAIRO_HEPATOBLASTOMA_UP;CARRILLOREIXACH_HEPATOBLASTOMA_VS_NORMAL_UP;CASORELLI_ACUTE_PROMYELOCYTIC_LEUKEMIA_DN;DIAZ_CHRONIC_MYELOGENOUS_LEUKEMIA_UP;ENK_UV_RESPONSE_KERATINOCYTE_DN;FARMER_BREAST_CANCER_APOCRINE_VS_LUMINAL;GRAESSMANN_APOPTOSIS_BY_DOXORUBI…	Acetylation;Allostericenzyme;ATP-binding;Cytoplasm;Glycolysis;Kinase;Magnesium;Metal-binding;Nucleotide-binding;Phosphoprotein;Proteomicsidentification;Referenceproteome;Transferase		+	Cluster -436	13.1525	0	pfkpa	E7F9M6;A0A8M9PAY2;A0A0R4ID68;A0A8M3B3J9;Q66HV8;A0A8M2B9C5;A0A0R4ID68;A0A8M3B3J9;Q66HV8;A0A8M2B9C5;E7F9M6;A0A8M9PAY2;A0A0R4ID68;A0A8M2B9C5;A0A8M2B9C5;A0A8M9PAY2;A0A8M3B3J9;Q66HV8;A0A8M2B9C5;E7F9M6;A0A8M9PAY2;A0A8M2B9C5	ATP-dependent 6-phosphofructokinase;ATP-dependent 6-phosphofructokinase;ATP-dependent 6-phosphofructokinase;ATP-dependent 6-phosphofructokinase;ATP-dependent 6-phosphofructokinase;ATP-dependent 6-phosphofructokinase
0.829745	-1.56639	-0.757808	1.08017	0.331819	0.0824628	cellular process;establishment of localization;establishment of localization in cell;export from cell;localization;neurotransmitter secretion;neurotransmitter transport;secretion;secretion by cell;signal release;signal release from synapse;transport	adenyl nucleotide binding;adenyl ribonucleotide binding;anion binding;ATP binding;binding;carbohydrate derivative binding;heterocyclic compound binding;ion binding;nucleoside phosphate binding;nucleotide binding;organic cyclic compound binding;purine nucleotide binding;purine ribonucleoside triphosphate binding;purine ribonucleotide binding;ribonucleotide binding;small molecule binding	bounding membrane of organelle;cellular anatomical entity;cytoplasmic vesicle membrane;exocytic vesicle membrane;membrane;organelle membrane;synaptic vesicle membrane;transport vesicle membrane;vesicle membrane	cellular process;establishment of localization;localization;neurotransmitter secretion;neurotransmitter transport;secretion;signal release from synapse;transport	cellular anatomical entity;membrane;synaptic vesicle membrane		Synapsin;Synapsin_C;Synapsin_N		Phosphoprotein;Proteomicsidentification;Referenceproteome;Synapse		+	Cluster -436	14.7013	0	si:dkey-90n12.3	B0UXI4;A0A0R4IJU5;B0UXI4	Synapsin IIb;Synapsin I
0.814916	-1.61913	-0.732939	0.907907	0.592899	0.0363429	catabolic process;cellular aromatic compound metabolic process;cellular catabolic process;cellular metabolic process;cellular nitrogen compound catabolic process;cellular nitrogen compound metabolic process;cellular process;heterocycle catabolic process;heterocycle metabolic process;metabolic process;nitrogen compound metabolic process;nucleobase catabolic process;nucleobase metabolic process;nuc…	catalytic activity;dihydropyrimidinase activity;hydrolase activity;hydrolase activity, acting on carbon-nitrogen (but not peptide) bonds;hydrolase activity, acting on carbon-nitrogen (but not peptide) bonds, in cyclic amides	cellular anatomical entity;cytoplasm;cytosol	catabolic process;cellular aromatic compound metabolic process;cellular nitrogen compound metabolic process;cellular process;heterocycle metabolic process;metabolic process;nitrogen compound metabolic process;nucleobase-containing compound metabolic process;nucleobase-containing small molecule metabolic process;primary metabolic process;small molecule metabolic process	cellular anatomical entity;cytoplasm;cytosol	beta-Alanine metabolism;Drug metabolism - other enzymes;Pantothenate and CoA biosynthesis;Pyrimidine metabolism	Amidohydro_1	ACEVEDO_LIVER_CANCER_DN;ACEVEDO_LIVER_CANCER_WITH_H3K27ME3_DN;ANDERSEN_LIVER_CANCER_KRT19_DN;BENPORATH_ES_1;BENPORATH_ES_WITH_H3K27ME3;BENPORATH_SUZ12_TARGETS;BLALOCK_ALZHEIMERS_DISEASE_DN;BROWNE_HCMV_INFECTION_48HR_DN;BRUINS_UVC_RESPONSE_VIA_TP53_GROUP_D;CAIRO_LIVER_DEVELOPMENT_DN;CARRILLOREIXACH_HEPATOBLASTOMA_VS_NORMAL_DN;CHIANG_LIVER_CANCER_SUBCLASS_UNANNOTATED_UP;DAVICIONI_MOLECULAR_ARMS_VS_…	Proteomicsidentification;Referenceproteome		+	Cluster -436	12.5845	0	dpysl2a	A0A8M1RM42;A0A8M1RM42;A0A8M2B1U6;A0A8M1RM42;A0A8M9Q8F2;A0A8M2B701;A0A8M2B1U6;A0A8M1RM42;B1H1J6;A0A8M9Q8F2;A0A8M2B701;A0A8M2B1U6	Dihydropyrimidinase-related protein 2;Dihydropyrimidinase-related protein 2;Dihydropyrimidinase-related protein 2;Dihydropyrimidinase-related protein 2
0.955285	-1.70149	-0.576006	0.870976	0.234601	0.216637	ADP catabolic process;ADP metabolic process;aromatic compound catabolic process;ATP metabolic process;biosynthetic process;carbohydrate biosynthetic process;carbohydrate catabolic process;carbohydrate derivative catabolic process;carbohydrate derivative metabolic process;carbohydrate metabolic process;carboxylic acid metabolic process;catabolic process;cellular aromatic compound metabolic process…	binding;carbohydrate binding;carbohydrate derivative binding;catalytic activity;cytokine activity;glucose-6-phosphate isomerase activity;intramolecular oxidoreductase activity;intramolecular oxidoreductase activity, interconverting aldoses and ketoses;isomerase activity;molecular function activator activity;molecular function regulator activity;monosaccharide binding;protein binding;receptor liga…	cellular anatomical entity;cytosol;extracellular space	biosynthetic process;carbohydrate derivative metabolic process;carbohydrate metabolic process;catabolic process;cellular aromatic compound metabolic process;cellular nitrogen compound metabolic process;cellular process;generation of precursor metabolites and energy;heterocycle metabolic process;metabolic process;monocarboxylic acid metabolic process;nitrogen compound metabolic process;nucleobase-…	cellular anatomical entity;cytosol;extracellular space	Amino sugar and nucleotide sugar metabolism;Glycolysis / Gluconeogenesis;Pentose phosphate pathway;Starch and sucrose metabolism	PGI		Cytokine;Gluconeogenesis;Glycolysis;Isomerase;Proteomicsidentification;Referenceproteome		+	Cluster -436	10.7176	0	PGI	Q0IJ39;Q0IJ39;Q8QFU2	Glucose-6-phosphate isomerase;Glucose-6-phosphate isomerase
0.954164	-1.76337	-0.495743	0.762479	0.217361	0.325114	adenylate cyclase-modulating G protein-coupled receptor signaling pathway;biological regulation;cellular process;dopamine receptor signaling pathway;G protein-coupled receptor signaling pathway;regulation of biological process;regulation of cellular process;signal transduction	anion binding;binding;carbohydrate derivative binding;catalytic activity;corticotropin-releasing hormone receptor 1 binding;corticotropin-releasing hormone receptor binding;G protein-coupled receptor binding;G protein-coupled serotonin receptor binding;G-protein beta/gamma-subunit complex binding;GTP binding;GTPase activity;guanyl nucleotide binding;guanyl ribonucleotide binding;heterocyclic comp…	catalytic complex;GTPase complex;heterotrimeric G-protein complex;membrane protein complex;plasma membrane protein complex;protein-containing complex	biological regulation;cellular process;G protein-coupled receptor signaling pathway;regulation of biological process;signal transduction	catalytic complex;membrane protein complex;protein-containing complex	Chagas disease (American trypanosomiasis);Long-term depression;Melanogenesis;Toxoplasmosis	G-alpha	BENPORATH_ES_WITH_H3K27ME3;BLALOCK_ALZHEIMERS_DISEASE_DN;BRUINS_UVC_RESPONSE_VIA_TP53_GROUP_A;CARRILLOREIXACH_HEPATOBLASTOMA_VS_NORMAL_DN;DARWICHE_PAPILLOMA_RISK_HIGH_DN;DARWICHE_PAPILLOMA_RISK_LOW_DN;DARWICHE_SKIN_TUMOR_PROMOTER_UP;DARWICHE_SQUAMOUS_CELL_CARCINOMA_DN;DURAND_STROMA_S_UP;EBAUER_TARGETS_OF_PAX3_FOXO1_FUSION_UP;GOBERT_OLIGODENDROCYTE_DIFFERENTIATION_DN;GRAESSMANN_APOPTOSIS_BY_DOXORU…	GTP-binding;Nucleotide-binding;Proteomicsidentification;Referenceproteome;Transducer		+	Cluster -436	13.9471	0	zgc:73153	Q6P967;F8W442;Q6P967	Guanine nucleotide-binding protein (G protein), alpha-activating activity polypeptide O, a;Guanine nucleotide-binding protein (G protein), alpha-activating activity polypeptide O, b
0.995874	-1.59489	-0.790098	0.803656	0.400084	0.185376	biological regulation;cellular metabolic process;cellular process;cone photoresponse recovery;detection of abiotic stimulus;detection of external stimulus;detection of light stimulus;detection of stimulus;detection of visible light;metabolic process;multicellular organismal process;nervous system process;phosphate-containing compound metabolic process;phosphorus metabolic process;phosphorylation;…	adenyl nucleotide binding;adenyl ribonucleotide binding;anion binding;ATP binding;binding;carbohydrate derivative binding;catalytic activity;catalytic activity, acting on a protein;G protein-coupled receptor kinase activity;heterocyclic compound binding;ion binding;kinase activity;molecular transducer activity;nucleoside phosphate binding;nucleotide binding;organic cyclic compound binding;phospho…	cellular anatomical entity;cytoplasm;membrane	biological regulation;cellular process;detection of stimulus;metabolic process;multicellular organismal process;nervous system process;phosphorus metabolic process;phosphorylation;regulation of biological process;response to abiotic stimulus;response to external stimulus;response to light stimulus;response to stimulus;sensory perception;signal transduction	cellular anatomical entity;cytoplasm;membrane	Chemokine signaling pathway;Endocytosis;Phototransduction	Pkinase;RGS		ATP-binding;Kinase;Lipoprotein;Membrane;Methylation;Nucleotide-binding;Phosphoprotein;Prenylation;Referenceproteome;Sensorytransduction;Serine/threonine-proteinkinase;Transferase;Vision		+	Cluster -436	19.8919	0	grk7a	Q49HM9	Rhodopsin kinase grk7a
1.09835	-1.59106	-0.75094	0.668879	0.494376	0.0803952	cellular process;establishment of localization;inorganic cation transmembrane transport;inorganic ion transmembrane transport;localization;metal ion transport;monoatomic cation transmembrane transport;monoatomic cation transport;monoatomic ion transmembrane transport;monoatomic ion transport;neurotransmitter transport;sodium ion transmembrane transport;sodium ion transport;transmembrane transport…	active monoatomic ion transmembrane transporter activity;active transmembrane transporter activity;amino acid transmembrane transporter activity;amino acid:monoatomic cation symporter activity;amino acid:sodium symporter activity;carboxylic acid transmembrane transporter activity;chloride transmembrane transporter activity;chloride:monoatomic cation symporter activity;gamma-aminobutyric acid tran…	axon;cell projection;cell surface;cellular anatomical entity;membrane;neuron projection;plasma membrane;plasma membrane bounded cell projection	cellular process;establishment of localization;localization;monoatomic ion transport;neurotransmitter transport;transmembrane transport;transport	cell projection;cell surface;cellular anatomical entity;membrane;neuron projection;plasma membrane		SNF		Membrane;Proteomicsidentification;Referenceproteome;Symport;Transmembrane;Transmembranehelix;Transport		+	Cluster -436	15.3173	0	zgc:103663	F1QUY7;Q5U3E5;A0A8M9PHW6;Q5U3E5	Transporter;Transporter
1.20006	-1.51818	-0.811319	0.708499	0.266016	0.154924	cardiac muscle contraction;multicellular organismal process;muscle contraction;muscle system process;striated muscle contraction;system process	binding;cytoskeletal protein binding;lipid binding;phospholipid binding;protein binding;tau protein binding	cellular anatomical entity;cytoplasm;cytoplasmic vesicle;exocytic vesicle;intracellular membrane-bounded organelle;intracellular organelle;intracellular vesicle;membrane;membrane-bounded organelle;organelle;plasma membrane;secretory vesicle;synaptic vesicle;transport vesicle;vesicle	multicellular organismal process;muscle contraction;muscle system process	cellular anatomical entity;cytoplasm;cytoplasmic vesicle;intracellular membrane-bounded organelle;intracellular organelle;membrane;organelle;plasma membrane;secretory vesicle;synaptic vesicle;vesicle		BAR;SH3_9	AMBROSINI_FLAVOPIRIDOL_TREATMENT_TP53;AMIT_EGF_RESPONSE_480_HELA;ASTON_MAJOR_DEPRESSIVE_DISORDER_DN;BASSO_B_LYMPHOCYTE_NETWORK;BEGUM_TARGETS_OF_PAX3_FOXO1_FUSION_DN;BIDUS_METASTASIS_DN;BLALOCK_ALZHEIMERS_DISEASE_UP;BROWN_MYELOID_CELL_DEVELOPMENT_DN;CHARAFE_BREAST_CANCER_LUMINAL_VS_BASAL_DN;CHARAFE_BREAST_CANCER_LUMINAL_VS_MESENCHYMAL_DN;CREIGHTON_ENDOCRINE_THERAPY_RESISTANCE_3;DELASERNA_MYOD_TARG…	Coiledcoil;Proteomicsidentification;Referenceproteome;SH3domain		+	Cluster -436	12.6418	0	LOC563561	A0A2R8QMI5;A0A8M3B2G2;A0A8M3B2G2	Bridging integrator 1b;Myc box-dependent-interacting protein 1-like isoform X1
0.200396	-1.68326	-0.26343	1.32026	0.547098	-0.121063	biological regulation;blood vessel diameter maintenance;circulatory system process;endocrine process;multicellular organismal process;regulation of anatomical structure size;regulation of apoptotic process;regulation of biological process;regulation of biological quality;regulation of blood pressure;regulation of cellular process;regulation of programmed cell death;regulation of systemic arterial…	endopeptidase inhibitor activity;endopeptidase regulator activity;enzyme inhibitor activity;enzyme regulator activity;molecular function inhibitor activity;molecular function regulator activity;peptidase inhibitor activity;peptidase regulator activity;serine-type endopeptidase inhibitor activity	cellular anatomical entity;extracellular space	biological regulation;circulatory system process;endocrine process;multicellular organismal process;regulation of biological process;regulation of biological quality	cellular anatomical entity;extracellular space	Hypertrophic cardiomyopathy (HCM);Renin-angiotensin system;Vascular smooth muscle contraction	Serpin		Disulfidebond;Glycoprotein;Referenceproteome;Signal;Vasoactive;Vasoconstrictor		+	Cluster -436	11.1208	0	wu:fb62f06	Q8JH29	Angiotensinogen
1.01885	-1.82777	-0.0681116	0.527962	0.546622	-0.19755	multicellular organismal process;muscle contraction;muscle system process;skeletal muscle contraction;striated muscle contraction;system process		protein-containing complex;troponin complex	multicellular organismal process;muscle contraction;muscle system process	protein-containing complex		Troponin		Coiledcoil;Muscleprotein;Proteomicsidentification;Referenceproteome		+	Cluster -436	11.706	0	zgc:103650	A0A8M2BA47;Q7ZUR7;F1QCC0;Q6DHU6;Q6DHP2;Q5U3E9;F1QCC0;Q6DHU6;Q6DHP2;Q5U3E9;Q5U3E9	Troponin I, skeletal, fast 2a.4 isoform X1;Troponin I type 2b (skeletal, fast), tandem duplicate 1;Tnni2a.1 protein
1.06122	-1.74183	-0.168854	0.618526	0.563844	-0.332906	biological regulation;cellular homeostasis;chemical homeostasis;homeostatic process;intracellular chemical homeostasis;intracellular monoatomic cation homeostasis;intracellular monoatomic ion homeostasis;intracellular pH reduction;monoatomic cation homeostasis;monoatomic ion homeostasis;regulation of biological quality;regulation of cellular pH;regulation of intracellular pH;regulation of pH;vacu…	active monoatomic ion transmembrane transporter activity;active transmembrane transporter activity;ATPase activity, coupled to transmembrane movement of ions, rotational mechanism;ATPase binding;ATPase-coupled ion transmembrane transporter activity;ATPase-coupled monoatomic cation transmembrane transporter activity;ATPase-coupled transmembrane transporter activity;ATP-dependent activity;binding;e…	ATPase complex;catalytic complex;cellular anatomical entity;membrane;membrane protein complex;plasma membrane;protein-containing complex;proton-transporting two-sector ATPase complex;proton-transporting two-sector ATPase complex, proton-transporting domain;proton-transporting V-type ATPase complex;proton-transporting V-type ATPase, V0 domain;vacuolar proton-transporting V-type ATPase complex;vacu…	biological regulation;cellular homeostasis;chemical homeostasis;homeostatic process;intracellular monoatomic ion homeostasis;regulation of biological quality	catalytic complex;cellular anatomical entity;membrane;membrane protein complex;plasma membrane;protein-containing complex;proton-transporting two-sector ATPase complex	Collecting duct acid secretion;Epithelial cell signaling in Helicobacter pylori infection;ko05152;Lysosome;Oxidative phosphorylation;Phagosome;Rheumatoid arthritis;Vibrio cholerae infection	V_ATPase_I	BARRIER_CANCER_RELAPSE_NORMAL_SAMPLE_DN;BASAKI_YBX1_TARGETS_DN;BENPORATH_MYC_TARGETS_WITH_EBOX;BORCZUK_MALIGNANT_MESOTHELIOMA_DN;BYSTRYKH_HEMATOPOIESIS_STEM_CELL_AND_BRAIN_QTL_TRANS;BYSTRYKH_HEMATOPOIESIS_STEM_CELL_QTL_TRANS;CHICAS_RB1_TARGETS_SENESCENT;CHYLA_CBFA2T3_TARGETS_UP;COLINA_TARGETS_OF_4EBP1_AND_4EBP2;DACOSTA_UV_RESPONSE_VIA_ERCC3_UP;DANG_BOUND_BY_MYC;DELACROIX_RAR_TARGETS_UP;DELACROIX_…	Coiledcoil;Hydrogeniontransport;Iontransport;Membrane;Proteomicsidentification;Referenceproteome;Transmembrane;Transmembranehelix;Transport		+	Cluster -436	14.5625	0	atp6v0a1b	B8A655;Q7ZVM7;A0A8M3AWJ9;A2BEG0;A0A8M3AYX3;A0A8M9P680;A0A8M2BB25;A0A8M3AYX3;A0A8M2BB25;A0A8M3AYX3	V-type proton ATPase subunit a;V-type proton ATPase subunit a;V-type proton ATPase subunit a
1.17331	-1.73871	0.16469	0.47894	0.373602	-0.45183	anatomical structure development;developmental process;retina development in camera-type eye	alcohol binding;alcohol transmembrane transporter activity;binding;isoprenoid binding;lipid binding;lipid transporter activity;organic hydroxy compound transmembrane transporter activity;retinoid binding;retinol binding;retinol transmembrane transporter activity;small molecule binding;transmembrane transporter activity;transporter activity;vitamin binding;vitamin transmembrane transporter activity	cellular anatomical entity;extracellular space	anatomical structure development;developmental process	cellular anatomical entity;extracellular space		Lipocalin		Disulfidebond;Proteomicsidentification;Referenceproteome;Retinol-binding;Signal		+	Cluster -436	12.8454	0	wu:fk53a11	Q6PC07	Purpurin (Fragment)
0.785214	-1.94145	0.14759	0.68453	0.350883	-0.0267633	actin filament capping;actin filament organization;actin filament severing;actin filament-based process;actin polymerization or depolymerization;barbed-end actin filament capping;biological regulation;cellular component organization;cellular component organization or biogenesis;cellular process;cytoskeleton organization;negative regulation of actin filament depolymerization;negative regulation of…	actin binding;actin filament binding;anion binding;binding;cytoskeletal protein binding;ion binding;lipid binding;phosphatidylinositol binding;phosphatidylinositol bisphosphate binding;phosphatidylinositol phosphate binding;phosphatidylinositol-4,5-bisphosphate binding;phospholipid binding;protein binding;protein-containing complex binding	actin cytoskeleton;cell projection;cellular anatomical entity;cytoplasm;cytoskeleton;intracellular non-membrane-bounded organelle;intracellular organelle;lamellipodium;non-membrane-bounded organelle;organelle;plasma membrane bounded cell projection	biological regulation;cellular component organization;cellular component organization or biogenesis;cellular process;cytoskeleton organization;organelle organization;regulation of biological process;regulation of biological quality;regulation of organelle organization	cell projection;cellular anatomical entity;cytoplasm;cytoskeleton;intracellular non-membrane-bounded organelle;intracellular organelle;non-membrane-bounded organelle;organelle		Gelsolin;VHP	ANDERSEN_CHOLANGIOCARCINOMA_CLASS2;BORCZUK_MALIGNANT_MESOTHELIOMA_DN;CHYLA_CBFA2T3_TARGETS_UP;DODD_NASOPHARYNGEAL_CARCINOMA_UP;GRAESSMANN_APOPTOSIS_BY_SERUM_DEPRIVATION_UP;HEIDENBLAD_AMPLICON_12P11_12_DN;LIM_MAMMARY_STEM_CELL_DN;OISHI_CHOLANGIOMA_STEM_CELL_LIKE_DN;SENGUPTA_NASOPHARYNGEAL_CARCINOMA_DN;SMID_BREAST_CANCER_NORMAL_LIKE_UP;VECCHI_GASTRIC_CANCER_ADVANCED_VS_EARLY_DN	Actin-binding;Actincapping;Calcium;Proteomicsidentification;Referenceproteome;Repeat;Signal		+	Cluster -436	17.125	0	vil1l	F1QVU3;A0A8M9P642;F1QVU3	Villin-like protein isoform X1;Villin 1
0.922821	-1.73322	0.0409686	0.917914	0.305936	-0.454417	cell adhesion;cell-matrix adhesion;cell-substrate adhesion;cellular process	binding;calcium ion binding;cation binding;ion binding;metal ion binding	cellular anatomical entity;extracellular region;intracellular membrane-bounded organelle;intracellular organelle;lysosome;lytic vacuole;membrane-bounded organelle;organelle;vacuole	cell adhesion;cellular process	cellular anatomical entity;extracellular region;intracellular membrane-bounded organelle;intracellular organelle;lysosome;organelle;vacuole		Ependymin		Calcium;Disulfidebond;Glycoprotein;Referenceproteome;Secreted;Signal		+	Cluster -436	13.7464	0	epd	P17561	Ependymin
0.692865	-1.64382	-0.199748	1.19503	0.395467	-0.439798	anatomical structure development;biological regulation;cellular component organization;cellular component organization or biogenesis;cellular process;cytoskeleton organization;developmental growth;developmental process;fin regeneration;growth;intermediate filament cytoskeleton organization;intermediate filament organization;intermediate filament-based process;keratinization;multicellular organism…	structural constituent of cytoskeleton;structural constituent of skin epidermis;structural molecule activity	axon;cell projection;cellular anatomical entity;cytoplasm;intermediate filament;keratin filament;membrane;neuron projection;nuclear matrix;nucleoplasm;plasma membrane;plasma membrane bounded cell projection;polymeric cytoskeletal fiber;supramolecular complex;supramolecular fiber;supramolecular polymer;type III intermediate filament	anatomical structure development;biological regulation;cellular component organization;cellular component organization or biogenesis;cellular process;cytoskeleton organization;developmental process;growth;multicellular organismal process;organelle organization;regulation of biological process;regulation of metabolic process;response to stimulus;response to stress;wound healing	cell projection;cellular anatomical entity;cytoplasm;membrane;neuron projection;nucleoplasm;plasma membrane		Filament;Filament_head;Keratin_2_head	ACEVEDO_LIVER_CANCER_DN;ACOSTA_PROLIFERATION_INDEPENDENT_MYC_TARGETS_DN;APRELIKOVA_BRCA1_TARGETS;BANDRES_RESPONSE_TO_CARMUSTIN_MGMT_48HR_DN;BENPORATH_ES_1;BHATTACHARYA_EMBRYONIC_STEM_CELL;BIOCARTA_PRION_PATHWAY;BLALOCK_ALZHEIMERS_DISEASE_UP;BLANCO_MELO_BETA_INTERFERON_TREATED_BRONCHIAL_EPITHELIAL_CELLS_UP;BLANCO_MELO_COVID19_SARS_COV_2_INFECTION_A594_CELLS_DN;BORLAK_LIVER_CANCER_EGF_UP;BROWNE_HCM…	Coiledcoil;Cytoplasm;Cytoskeleton;Intermediatefilament;Keratin;Nucleus;Phosphoprotein;Proteomicsidentification;Referenceproteome		+	Cluster -436	11.9195	0	gfap	Q58EE9;F1QK60;F1RDG4;Q6PBS2;F1QV31;Q9YHX5;Q6NWF6;Q58EE9	Glial fibrillary acidic protein;Glial fibrillary acidic protein
0.30448	-1.74257	-0.62795	0.569076	0.621734	0.875228	biosynthetic process;cellular biosynthetic process;cellular metabolic process;cellular process;macromolecule biosynthetic process;macromolecule metabolic process;metabolic process;organic substance biosynthetic process;organic substance metabolic process;translational elongation	anion binding;binding;carbohydrate derivative binding;catalytic activity;GTP binding;GTPase activity;guanyl nucleotide binding;guanyl ribonucleotide binding;heterocyclic compound binding;hydrolase activity;hydrolase activity, acting on acid anhydrides;hydrolase activity, acting on acid anhydrides, in phosphorus-containing anhydrides;ion binding;nucleic acid binding;nucleoside phosphate binding;nu…	cellular anatomical entity;cytosol;protein-containing complex;ribonucleoprotein complex	biosynthetic process;cellular process;macromolecule biosynthetic process;macromolecule metabolic process;metabolic process;translational elongation	cellular anatomical entity;cytosol;protein-containing complex;ribonucleoprotein complex		EFG_C;EFG_III;EFG_IV;GTP_EFTU;GTP_EFTU_D2		Elongationfactor;GTP-binding;Nucleotide-binding;Proteinbiosynthesis;Proteomicsidentification;Referenceproteome		+	Cluster -436	17.0399	0	eef2l2	A0A8N7UVM4	Elongation factor 2
0.482194	-1.83199	-0.434761	0.827328	0.678217	0.27901	anatomical structure development;anterograde dendritic transport;anterograde dendritic transport of messenger ribonucleoprotein complex;axo-dendritic transport;cell development;cell migration;cell motility;cellular developmental process;cellular localization;cellular macromolecule localization;cellular process;cellular process involved in reproduction in multicellular organism;cytoskeleton-depend…	binding;double-stranded RNA binding;mRNA binding;nucleic acid binding;organic cyclic compound binding;RNA binding	cell body;cell projection;cellular anatomical entity;cytoplasm;cytoplasmic region;cytoplasmic ribonucleoprotein granule;cytoplasmic stress granule;dendrite cytoplasm;intracellular non-membrane-bounded organelle;intracellular organelle;membrane;messenger ribonucleoprotein complex;microtubule;neuron projection;neuron projection cytoplasm;neuronal cell body;non-membrane-bounded organelle;organelle;p…	anatomical structure development;anterograde dendritic transport;anterograde dendritic transport of messenger ribonucleoprotein complex;axo-dendritic transport;cell development;cell motility;cellular localization;cellular process;cytoskeleton-dependent intracellular transport;dendritic transport;dendritic transport of messenger ribonucleoprotein complex;dendritic transport of ribonucleoprotein co…	cell projection;cellular anatomical entity;cytoplasm;intracellular non-membrane-bounded organelle;intracellular organelle;membrane;microtubule;neuron projection;neuronal cell body;non-membrane-bounded organelle;organelle;plasma membrane;protein-containing complex;ribonucleoprotein complex		dsrm;Staufen_C	BROWNE_HCMV_INFECTION_6HR_DN;DACOSTA_UV_RESPONSE_VIA_ERCC3_COMMON_DN;DACOSTA_UV_RESPONSE_VIA_ERCC3_DN;DIAZ_CHRONIC_MYELOGENOUS_LEUKEMIA_UP;GRABARCZYK_BCL11B_TARGETS_DN;IBRAHIM_NRF2_UP;KENNY_CTNNB1_TARGETS_DN;KIM_ALL_DISORDERS_CALB1_CORR_UP;KIM_BIPOLAR_DISORDER_OLIGODENDROCYTE_DENSITY_CORR_UP;KIM_GERMINAL_CENTER_T_HELPER_UP;KINSEY_TARGETS_OF_EWSR1_FLII_FUSION_UP;NIKOLSKY_BREAST_CANCER_8Q12_Q22_AMP…	Microtubule;Referenceproteome;Repeat;RNA-binding;Transport		+	Cluster -436	12.3521	0	stau2	Q7ZW47	Double-stranded RNA-binding protein Staufen homolog 2
0.443197	-1.74387	-0.605667	0.763652	0.853875	0.288809	anatomical structure development;anatomical structure morphogenesis;axonogenesis;biological regulation;cell projection morphogenesis;cell projection organization;cellular anatomical entity morphogenesis;cellular component organization;cellular component organization or biogenesis;cellular process;cytoskeleton organization;dendrite development;developmental process;epithelium development;microtubu…	actin binding;binding;cytoskeletal protein binding;microtubule binding;protein binding;tubulin binding	cell body;cell junction;cell projection;cellular anatomical entity;cytosol;dendrite;microtubule;microtubule associated complex;neuron projection;neuronal cell body;plasma membrane bounded cell projection;polymeric cytoskeletal fiber;protein-containing complex;supramolecular complex;supramolecular fiber;supramolecular polymer;synapse	anatomical structure development;biological regulation;cellular anatomical entity morphogenesis;cellular component organization;cellular component organization or biogenesis;cellular process;cytoskeleton organization;developmental process;epithelium development;microtubule cytoskeleton organization;microtubule-based process;organelle organization;regulation of biological process;regulation of org…	cell junction;cell projection;cellular anatomical entity;cytosol;microtubule;neuron projection;neuronal cell body;protein-containing complex;synapse			ALFANO_MYC_TARGETS;AZARE_NEOPLASTIC_TRANSFORMATION_BY_STAT3_UP;BASAKI_YBX1_TARGETS_UP;BASSO_B_LYMPHOCYTE_NETWORK;BROCKE_APOPTOSIS_REVERSED_BY_IL6;BROWNE_HCMV_INFECTION_48HR_DN;CARD_MIR302A_TARGETS;CARRILLOREIXACH_HEPATOBLASTOMA_VS_NORMAL_HYPOMETHYLATED_AND_UP;CARRILLOREIXACH_HEPATOBLASTOMA_VS_NORMAL_UP;CERVERA_SDHB_TARGETS_1_UP;CHARAFE_BREAST_CANCER_BASAL_VS_MESENCHYMAL_DN;CHARAFE_BREAST_CANCER_L…	Microtubule;Proteomicsidentification;Referenceproteome		+	Cluster -436	14.1843	0	map1aa	A0A8M1QUZ1;B2ZZ14;A0A8M1QUZ1;X1WDB0;A0A8M1QUZ1;X1WDB0	Microtubule-associated protein 1A isoform X1;Microtubule-associated protein 1A isoform X1;Microtubule-associated protein 1A isoform X1
0.736938	-1.76778	-0.570417	0.713482	0.671229	0.216547	actin cytoskeleton organization;actin filament organization;actin filament-based movement;actin filament-based process;actin-mediated cell contraction;actin-myosin filament sliding;actomyosin structure organization;adult heart development;anatomical structure development;anatomical structure formation involved in morphogenesis;anatomical structure morphogenesis;animal organ development;animal org…	actin binding;actin filament binding;adenyl nucleotide binding;adenyl ribonucleotide binding;anion binding;ATP binding;ATP-dependent activity;binding;carbohydrate derivative binding;cytoskeletal motor activity;cytoskeletal protein binding;heterocyclic compound binding;ion binding;microfilament motor activity;nucleoside phosphate binding;nucleotide binding;organic cyclic compound binding;protein b…	cellular anatomical entity;cytoplasm;myosin complex;myosin filament;myosin II complex;protein-containing complex;supramolecular complex;supramolecular fiber;supramolecular polymer	actin cytoskeleton organization;anatomical structure development;anatomical structure formation involved in morphogenesis;cell development;cellular component assembly;cellular component organization;cellular component organization or biogenesis;cellular process;circulatory system process;cytoskeleton organization;developmental process;epithelium development;multicellular organismal process;muscle…	cellular anatomical entity;cytoplasm;protein-containing complex	Tight junction;Viral myocarditis	IQ;Myosin_head;Myosin_N;Myosin_tail_1	ACEVEDO_METHYLATED_IN_LIVER_CANCER_DN;AFFAR_YY1_TARGETS_UP;ANDERSEN_CHOLANGIOCARCINOMA_CLASS2;BERTUCCI_MEDULLARY_VS_DUCTAL_BREAST_CANCER_DN;BONOME_OVARIAN_CANCER_SURVIVAL_SUBOPTIMAL_DEBULKING;BRUINS_UVC_RESPONSE_LATE;CARRILLOREIXACH_HEPATOBLASTOMA_VS_NORMAL_UP;CASORELLI_ACUTE_PROMYELOCYTIC_LEUKEMIA_DN;CHARAFE_BREAST_CANCER_LUMINAL_VS_MESENCHYMAL_UP;CHICAS_RB1_TARGETS_SENESCENT;COLDREN_GEFITINIB_R…	Actin-binding;ATP-binding;Coiledcoil;Motorprotein;Myosin;Nucleotide-binding;Proteomicsidentification;Referenceproteome		+	Cluster -436	17.7011	0	myh11a	A0A8M1NEM1;F1R6C7;A0A8M9PJW6;F1QVX3;A0A8M1NBP6;B8A568;A0A8M3AQG4;A0A8M9PEC3;Q6YJK1;A0A8M9PVN0;B8A569;A0A8M9PR47;B6IDE1;A0A8M9QFE6;A2BGX6;A0A8M3BA62;R4GDZ5;A0A8M1QUS6;E9QF07;Q6IQX1;A0A0R4INI3;A0A8M9QEC8;B6IDE0;F1QZW1;F1R6C7;A0A8M9PJW6;F1QVX3;A0A8M1NBP6;B8A568;A0A8M9PEC3;A0A8M9PVN0;B8A569;A0A8M9PR47;B6IDE1;A0A8M9QFE6;A2BGX6;R4GDZ5;E9QF07;Q6IQX1;A0A0R4INI3;A0A8M9QEC8;B6IDE0;F1QZW1;A0A8M1NEM1;A0A8M3A…	Slow myosin heavy chain 1;Slow myosin heavy chain 1;Myosin-9;Myosin-9;Myosin-9;Myosin-9;Myosin-9;Myosin-9;Myosin-9;Myosin-9;Myosin-9;Myosin-9 isoform X1;Myosin-10 isoform X1;Myosin-11;Myosin-11 isoform X1
0.714546	-1.74378	-0.656877	0.775927	0.476031	0.434155	anatomical structure morphogenesis;anterograde trans-synaptic signaling;biological regulation;cell communication;cell junction organization;cell-cell signaling;cellular component organization;cellular component organization or biogenesis;cellular process;chemical synaptic transmission;developmental process;embryonic morphogenesis;epiboly;epiboly involved in gastrulation with mouth forming second;…	calcium channel activity;calcium ion transmembrane transporter activity;channel activity;gated channel activity;high voltage-gated calcium channel activity;inorganic cation transmembrane transporter activity;inorganic molecular entity transmembrane transporter activity;metal ion transmembrane transporter activity;monoatomic cation channel activity;monoatomic cation transmembrane transporter activ…	calcium channel complex;cation channel complex;cell junction;cellular anatomical entity;membrane;membrane protein complex;monoatomic ion channel complex;plasma membrane;plasma membrane protein complex;protein-containing complex;sarcolemma;synapse;transmembrane transporter complex;transporter complex;voltage-gated calcium channel complex	biological regulation;cell communication;cell junction organization;cell-cell signaling;cellular component organization;cellular component organization or biogenesis;cellular process;chemical synaptic transmission;developmental process;regulation of biological process;regulation of molecular function;regulation of transport;signaling;synapse organization;synaptic signaling;trans-synaptic signaling	cell junction;cellular anatomical entity;membrane;membrane protein complex;plasma membrane;protein-containing complex;synapse;voltage-gated calcium channel complex	Arrhythmogenic right ventricular cardiomyopathy (ARVC);Cardiac muscle contraction;Dilated cardiomyopathy;Hypertrophic cardiomyopathy (HCM);MAPK signaling pathway	Guanylate_kin;VGCC_beta4Aa_N	BENPORATH_MYC_MAX_TARGETS;DANG_BOUND_BY_MYC;DELACROIX_RARG_BOUND_MEF;EBAUER_TARGETS_OF_PAX3_FOXO1_FUSION_UP;IBRAHIM_NRF1_DOWN;KEGG_ARRHYTHMOGENIC_RIGHT_VENTRICULAR_CARDIOMYOPATHY_ARVC;KEGG_CARDIAC_MUSCLE_CONTRACTION;KEGG_DILATED_CARDIOMYOPATHY;KEGG_HYPERTROPHIC_CARDIOMYOPATHY_HCM;KEGG_MAPK_SIGNALING_PATHWAY;KEGG_MEDICUS_REFERENCE_CA2_ENTRY_VOLTAGE_GATED_CA2_CHANNEL;KEGG_MEDICUS_REFERENCE_CARDIAC_…	Calcium;Calciumchannel;Calciumtransport;Ionchannel;Iontransport;Referenceproteome;SH3domain;Transport;Voltage-gatedchannel		+	Cluster -436	11.3099	0	cacnb1	A0A8M9PL84;A0A8M2B8T1;B0F0D0;A0A8M2BAY4;A0A8M2BAY4	Calcium channel, voltage-dependent, beta 3a isoform X1;Voltage-dependent L-type calcium channel subunit beta-1
0.701636	-1.83889	-0.490322	0.565621	0.562476	0.499477			cellular anatomical entity;intermediate filament;polymeric cytoskeletal fiber;supramolecular complex;supramolecular fiber;supramolecular polymer		cellular anatomical entity		Filament		Coiledcoil;Intermediatefilament;Proteomicsidentification;Referenceproteome		+	Cluster -436	32.6301	0	si:dkey-183i3.5	A0A8N7T6V1	Thread biopolymer filament subunit alpha
0.468141	-1.57206	-0.916515	0.707042	0.888057	0.425337	cellular process;establishment of localization;establishment of localization in cell;export from cell;localization;neurotransmitter secretion;neurotransmitter transport;secretion;secretion by cell;signal release;signal release from synapse;transport	adenyl nucleotide binding;adenyl ribonucleotide binding;anion binding;ATP binding;binding;carbohydrate derivative binding;heterocyclic compound binding;ion binding;nucleoside phosphate binding;nucleotide binding;organic cyclic compound binding;purine nucleotide binding;purine ribonucleoside triphosphate binding;purine ribonucleotide binding;ribonucleotide binding;small molecule binding	bounding membrane of organelle;cellular anatomical entity;cytoplasmic vesicle membrane;exocytic vesicle membrane;membrane;organelle membrane;synaptic vesicle membrane;transport vesicle membrane;vesicle membrane	cellular process;establishment of localization;localization;neurotransmitter secretion;neurotransmitter transport;secretion;signal release from synapse;transport	cellular anatomical entity;membrane;synaptic vesicle membrane		Synapsin;Synapsin_C;Synapsin_N		Phosphoprotein;Proteomicsidentification;Referenceproteome;Synapse		+	Cluster -436	10.8427	0	zgc:123199	A0A0R4IJU5;B0UXI4;A0A0R4IJU5	Synapsin IIb;Synapsin IIb
0.724839	-1.63401	-0.866364	0.635207	0.556858	0.583475			cellular anatomical entity;cytoplasm;cytoskeleton;intracellular membrane-bounded organelle;intracellular non-membrane-bounded organelle;intracellular organelle;membrane-bounded organelle;non-membrane-bounded organelle;nucleus;organelle		cellular anatomical entity;cytoplasm;cytoskeleton;intracellular membrane-bounded organelle;intracellular non-membrane-bounded organelle;intracellular organelle;non-membrane-bounded organelle;nucleus;organelle		BACK;BTB;Kelch_1		Alternativesplicing;Cytoplasm;Cytoskeleton;Kelchrepeat;Nucleus;Referenceproteome;Repeat		+	Cluster -436	12.2186	0	ivns1abpa	Q5RG82;Q5RG82;Q7ZVQ8	Influenza virus NS1A-binding protein homolog A;Influenza virus NS1A-binding protein homolog A
0.550076	-1.56247	-0.970013	0.707481	0.60656	0.668371	actin filament organization;cellular component organization;cellular component organization or biogenesis;cellular process;supramolecular fiber organization	actin binding;actin filament binding;binding;cytoskeletal protein binding;protein binding;protein-containing complex binding	cell junction;cellular anatomical entity	cellular component organization;cellular component organization or biogenesis;cellular process	cell junction;cellular anatomical entity		Xin		Actin-binding;Referenceproteome		+	Cluster -436	11.9976	0	xirp2b	F1QP52;F1QP52;F8W4U4	Xin actin-binding repeat-containing 2b;Xin actin-binding repeat-containing 2b
0.175128	-1.79333	-0.305697	0.900374	0.915112	0.108409	biological regulation;calcium ion-regulated exocytosis of neurotransmitter;calcium-ion regulated exocytosis;cellular process;cellular response to calcium ion;cellular response to chemical stimulus;cellular response to inorganic substance;cellular response to metal ion;cellular response to oxygen-containing compound;cellular response to salt;cellular response to stimulus;endocytosis;establishment …	binding;calcium ion binding;calcium-dependent phospholipid binding;cation binding;clathrin binding;ion binding;lipid binding;metal ion binding;modified amino acid binding;phosphatidylserine binding;phospholipid binding;protein binding;SNARE binding;syntaxin binding	axon;bounding membrane of organelle;cell projection;cellular anatomical entity;cytoplasmic vesicle;cytoplasmic vesicle membrane;dense core granule;exocytic vesicle membrane;intracellular membrane-bounded organelle;intracellular organelle;intracellular vesicle;membrane;membrane-bounded organelle;neuron projection;organelle;organelle membrane;plasma membrane bounded cell projection;secretory granul…	biological regulation;cellular process;endocytosis;establishment of localization;exocytosis;localization;presynaptic endocytosis;regulation of biological process;regulation of transport;response to chemical;response to stimulus;secretion;signal release from synapse;synaptic vesicle endocytosis;synaptic vesicle exocytosis;transport;vesicle-mediated transport;vesicle-mediated transport in synapse	cell projection;cellular anatomical entity;cytoplasmic vesicle;intracellular membrane-bounded organelle;intracellular organelle;membrane;neuron projection;organelle;secretory vesicle;synaptic vesicle membrane;vesicle		C2	AGUIRRE_PANCREATIC_CANCER_COPY_NUMBER_UP;BASSO_HAIRY_CELL_LEUKEMIA_UP;BLALOCK_ALZHEIMERS_DISEASE_DN;BLANCO_MELO_COVID19_SARS_COV_2_INFECTION_CALU3_CELLS_UP;BONOME_OVARIAN_CANCER_SURVIVAL_OPTIMAL_DEBULKING;CHESLER_BRAIN_HIGHEST_EXPRESSION;CHICAS_RB1_TARGETS_CONFLUENT;CHICAS_RB1_TARGETS_LOW_SERUM;CREIGHTON_ENDOCRINE_THERAPY_RESISTANCE_1;DOANE_BREAST_CANCER_ESR1_UP;FIRESTEIN_PROLIFERATION;FOSTER_KDM…	Calcium;Cytoplasmicvesicle;Membrane;Metal-binding;Proteomicsidentification;Referenceproteome;Repeat;Signal;Synapse;Transmembrane;Transmembranehelix		+	Cluster -436	15.0108	0	zgc:109988	Q5TZ27;A7MCG9;F1QCC9;A3KQ92;F1R5C0;A0A8M9QBF7;Q5TZ27;F1QCC9;A3KQ92;F1R5C0;A0A8M9QBF7;Q5TZ27;F1QCC9;A3KQ92;F1R5C0;A0A8M9QBF7;Q5TZ27;F1QCC9;A3KQ92;A0A8M3AU90;F1QCC9	Synaptotagmin;Synaptotagmin;Synaptotagmin;Synaptotagmin;Synaptotagmin Vb
0.297697	-1.81741	-0.473911	0.656875	0.839949	0.496799			cellular anatomical entity;intermediate filament;polymeric cytoskeletal fiber;supramolecular complex;supramolecular fiber;supramolecular polymer		cellular anatomical entity		Filament		Coiledcoil;Intermediatefilament;Proteomicsidentification;Referenceproteome		+	Cluster -436	25.936	0	zgc:136930	A0A8M9PYS6	Uncharacterized protein LOC563946 isoform X1
0.178426	-1.79151	-0.481783	0.8149	0.787198	0.492764			cellular anatomical entity;collagen trimer;extracellular region;protein-containing complex		cellular anatomical entity;extracellular region;protein-containing complex	Protein digestion and absorption	Collagen;fn3;VWA		Collagen;Proteomicsidentification;Referenceproteome;Secreted;Signal		+	Cluster -436	10.3378	0	LOC100331704	A0A8M3AIZ5;A0A8M9PS14;A0A8M6YUY1;A0A8M3AJ97;A0A8M9PS14;A0A8M9PS14	Collagen alpha-1(XIV) chain isoform X1;Collagen alpha-1(XII) chain isoform X1;Collagen alpha-1(XIV) chain
0.139709	-1.88077	-0.198832	0.718812	0.876465	0.344619	anatomical structure development;anatomical structure morphogenesis;animal organ development;cell differentiation;cellular developmental process;cellular homeostasis;cellular process;chemical homeostasis;developmental process;embryonic morphogenesis;epidermal cell differentiation;epithelial cell differentiation;establishment of localization;export across plasma membrane;export from cell;hair cell…	ATPase activator activity;ATPase regulator activity;molecular function activator activity;molecular function regulator activity	ATPase dependent transmembrane transport complex;cation-transporting ATPase complex;membrane protein complex;plasma membrane protein complex;protein-containing complex;sodium:potassium-exchanging ATPase complex;transmembrane transporter complex;transporter complex	anatomical structure development;cell differentiation;cellular homeostasis;cellular process;chemical homeostasis;developmental process;establishment of localization;homeostatic process;inorganic ion homeostasis;intracellular monoatomic ion homeostasis;localization;monoatomic ion transport;multicellular organismal process;nervous system process;response to external stimulus;response to stimulus;tr…	membrane protein complex;protein-containing complex	Aldosterone-regulated sodium reabsorption;Bile secretion;Carbohydrate digestion and absorption;Cardiac muscle contraction;Endocrine and other factor-regulated calcium reabsorption;Gastric acid secretion;Mineral absorption;Pancreatic secretion;Protein digestion and absorption;Proximal tubule bicarbonate reclamation;Salivary secretion	Na_K-ATPase		Iontransport;Membrane;Proteomicsidentification;Referenceproteome;Signal-anchor;Transmembrane;Transmembranehelix;Transport		+	Cluster -436	11.3477	0	cb712	A0A8M9PKU7;Q90Z34;Q90Z34	Sodium/potassium-transporting ATPase subunit beta;Sodium/potassium-transporting ATPase subunit beta
0.020484	-1.92282	-0.0317074	0.7426	0.454108	0.737337	actin cytoskeleton organization;actin filament-based process;anatomical structure development;cellular component disassembly;cellular component organization;cellular component organization or biogenesis;cellular metabolic process;cellular process;cerebellum vasculature development;cytoskeleton organization;developmental process;macromolecule metabolic process;macromolecule modification;metabolic …	adenyl nucleotide binding;adenyl ribonucleotide binding;anion binding;ATP binding;binding;calcium ion binding;calmodulin binding;calmodulin-dependent protein kinase activity;carbohydrate derivative binding;catalytic activity;catalytic activity, acting on a protein;cation binding;elongation factor-2 kinase activity;heterocyclic compound binding;ion binding;kinase activity;metal ion binding;nucleic…		actin cytoskeleton organization;anatomical structure development;cellular component disassembly;cellular component organization;cellular component organization or biogenesis;cellular process;cytoskeleton organization;developmental process;macromolecule metabolic process;macromolecule modification;metabolic process;nitrogen compound metabolic process;organelle organization;phosphorus metabolic pro…			Alpha_kinase;Sel1		ATP-binding;Calcium;Calmodulin-binding;Elongationfactor;Kinase;Nucleotide-binding;Proteinbiosynthesis;Referenceproteome;Serine/threonine-proteinkinase;Transferase		+	Cluster -436	13.1285	0	cb365	E7F318	Eukaryotic elongation factor 2 kinase
0.00525368	-1.93082	0.000518477	0.645362	0.775122	0.504566	AMP metabolic process;aromatic compound biosynthetic process;biosynthetic process;carbohydrate derivative biosynthetic process;carbohydrate derivative metabolic process;cellular aromatic compound metabolic process;cellular biosynthetic process;cellular metabolic compound salvage;cellular metabolic process;cellular nitrogen compound biosynthetic process;cellular nitrogen compound metabolic process…	adenosine-phosphate deaminase activity;AMP deaminase activity;binding;catalytic activity;cation binding;deaminase activity;hydrolase activity;hydrolase activity, acting on carbon-nitrogen (but not peptide) bonds;hydrolase activity, acting on carbon-nitrogen (but not peptide) bonds, in cyclic amidines;ion binding;metal ion binding	cellular anatomical entity;cytosol	biosynthetic process;carbohydrate derivative metabolic process;cellular aromatic compound metabolic process;cellular metabolic compound salvage;cellular nitrogen compound metabolic process;cellular process;heterocycle metabolic process;metabolic process;nitrogen compound metabolic process;nucleobase-containing compound metabolic process;nucleobase-containing small molecule metabolic process;nucle…	cellular anatomical entity;cytosol		AMP_deaminase	ACOSTA_PROLIFERATION_INDEPENDENT_MYC_TARGETS_DN;BARRIER_CANCER_RELAPSE_NORMAL_SAMPLE_UP;BENPORATH_MYC_TARGETS_WITH_EBOX;BHATI_G2M_ARREST_BY_2METHOXYESTRADIOL_DN;BLALOCK_ALZHEIMERS_DISEASE_UP;BLANCO_MELO_COVID19_SARS_COV_2_INFECTION_A594_CELLS_UP;BLANCO_MELO_RESPIRATORY_SYNCYTIAL_VIRUS_INFECTION_A594_CELLS_UP;BORCZUK_MALIGNANT_MESOTHELIOMA_DN;BROCKE_APOPTOSIS_REVERSED_BY_IL6;BUYTAERT_PHOTODYNAMIC_…	Hydrolase;Metal-binding;Proteomicsidentification;Referenceproteome		+	Cluster -436	18.8127	0	ampd1	A0A8M3BBF1;A0A8M6Z0E5;A0A8M3BBF1;Q1LYD7;A0A8M6Z0E5;A0A8M6Z0E5;Q1LYD7;A0A8M6Z0E5	AMP deaminase;AMP deaminase;AMP deaminase;AMP deaminase
-0.113978	-1.82866	-0.187224	0.955021	0.641038	0.533806		binding;calcium ion binding;calcium-dependent phospholipid binding;cation binding;cytoskeletal protein binding;enzyme inhibitor activity;enzyme regulator activity;ion binding;lipase inhibitor activity;lipid binding;metal ion binding;molecular function inhibitor activity;molecular function regulator activity;phospholipase inhibitor activity;phospholipid binding;protein binding	basement membrane;cellular anatomical entity;collagen-containing extracellular matrix;cytoplasm;external encapsulating structure;extracellular matrix;extracellular region;membrane		cellular anatomical entity;cytoplasm;external encapsulating structure;extracellular matrix;extracellular region;membrane		Annexin		Annexin;Basementmembrane;Calcium;Calcium/phospholipid-binding;Extracellularmatrix;Phosphoprotein;Proteomicsidentification;Referenceproteome;Repeat;Secreted		+	Cluster -436	12.5459	0	anx2b	A8E5G1	Annexin
0.816427	-1.89683	-0.281588	0.297074	0.553581	0.51134	ameboidal-type cell migration;anatomical structure development;cell migration;cell migration involved in gastrulation;cell motility;cellular process;developmental growth;developmental process;fin regeneration;growth;regeneration;tissue regeneration	structural molecule activity	cellular anatomical entity;intermediate filament;polymeric cytoskeletal fiber;supramolecular complex;supramolecular fiber;supramolecular polymer	anatomical structure development;cell motility;cellular process;developmental process;growth	cellular anatomical entity		Filament		Coiledcoil;Intermediatefilament;Keratin;Proteomicsidentification;Referenceproteome		+	Cluster -436	15.6622	0	im:6905469	Q1LXJ1;Q567W2;A0A8M1NXG3;Q568U3;Q6DHB6;Q6DHU3;Q1LXJ7;Q1LXJ9;Q9PWD8;Q1LXK0;B0UYS0;Q1LXJ1;A0A8M1NXG3;Q568U3;Q6DHB6;Q6DHU3;Q1LXJ7;Q1LXJ9;Q9PWD8;B0UYS0;Q1LXJ1;A0A8M1NXG3;Q568U3;Q6DHB6;Q6DHU3;Q1LXJ7;Q1LXJ9;Q9PWD8;B0UYS0;Q1LXJ9;B0UYS0;Q1LXJ9;Q1RLR3;Q05AL9;Q6DHB6;Q1LXJ7;Q1LXJ9;Q9PWD8;Q1LXJ9;Q1LXJ9;Q1LXK0;Q568U3;Q6DHB6;Q1LXJ9;Q9PWD8	Type I keratin E7-like;Type I keratin E7-like;Keratin 15;Keratin 15;Uncharacterized protein LOC768289;Type I cytokeratin, enveloping layer,-like;Keratin type 1 c19e;Keratin type 1 c19e;Keratin type 1 c19e
0.730014	-1.90438	-0.266416	0.282524	0.676238	0.482015	biological regulation;regulation of biological process;regulation of response to external stimulus;regulation of response to stimulus			biological regulation;regulation of biological process			F5_F8_type_C	BROWNE_HCMV_INFECTION_48HR_DN;IVANOVA_HEMATOPOIESIS_STEM_CELL_AND_PROGENITOR;WP_RAC1_PAK1_P38_MMP2_PATHWAY;YAGI_AML_WITH_INV_16_TRANSLOCATION	Proteomicsidentification;Referenceproteome;Signal		+	Cluster -436	14.806	0	rs1	Q6DH01	Retinoschisin 1a
0.431656	-2.01141	0.142417	0.341322	0.671528	0.424483	anatomical structure development;anatomical structure morphogenesis;animal organ development;biological regulation;cell development;cell morphogenesis;cellular developmental process;cellular process;delamination;developmental process;embryonic hemopoiesis;embryonic organ development;endocytosis;endothelial to hematopoietic transition;establishment of localization;G protein-coupled receptor intern…	binding;G protein-coupled receptor binding;protein binding;signaling receptor binding		anatomical structure development;biological regulation;cell development;cell morphogenesis;cellular process;developmental process;endocytosis;establishment of localization;localization;mesoderm development;multicellular organismal process;nervous system process;regulation of biological process;regulation of metabolic process;regulation of molecular function;sensory perception;signal transduction;…		Chemokine signaling pathway;Endocytosis;MAPK signaling pathway;Phototransduction	Arrestin_C;Arrestin_N	AFFAR_YY1_TARGETS_UP;AMIT_EGF_RESPONSE_120_HELA;BASAKI_YBX1_TARGETS_DN;BIOCARTA_AGPCR_PATHWAY;BIOCARTA_BARR_MAPK_PATHWAY;BIOCARTA_BARRESTIN_PATHWAY;BIOCARTA_BARRESTIN_SRC_PATHWAY;BLANCO_MELO_HUMAN_PARAINFLUENZA_VIRUS_3_INFECTION_A594_CELLS_DN;BRUINS_UVC_RESPONSE_VIA_TP53_GROUP_A;CHARAFE_BREAST_CANCER_LUMINAL_VS_BASAL_UP;CHICAS_RB1_TARGETS_CONFLUENT;CREIGHTON_ENDOCRINE_THERAPY_RESISTANCE_5;CUI_TCF…	Proteomicsidentification;Referenceproteome		+	Cluster -436	22.0466	0	arr3l	C3PTE8;Q6DH07;Q6DH07;Q6PBM9;Q6DH07	Arrestin, beta 1;Arrestin 3, retinal (X-arrestin), like;Arrestin 3, retinal (X-arrestin), like
0.547361	-1.97988	-0.0608985	0.378057	0.634542	0.480819	amino acid activation;amino acid metabolic process;carboxylic acid catabolic process;carboxylic acid metabolic process;catabolic process;cellular aromatic compound metabolic process;cellular catabolic process;cellular lipid catabolic process;cellular lipid metabolic process;cellular metabolic process;cellular nitrogen compound metabolic process;cellular process;fatty acid beta-oxidation;fatty aci…	acyltransferase activity;adenyl nucleotide binding;adenyl ribonucleotide binding;aminoacyl-tRNA ligase activity;anion binding;ATP binding;binding;carbohydrate derivative binding;catalytic activity;catalytic activity, acting on a nucleic acid;catalytic activity, acting on a tRNA;catalytic activity, acting on RNA;heterocyclic compound binding;hydrolase activity;ion binding;ligase activity;ligase ac…		amino acid metabolic process;catabolic process;cellular aromatic compound metabolic process;cellular lipid metabolic process;cellular nitrogen compound metabolic process;cellular process;heterocycle metabolic process;lipid metabolic process;macromolecule metabolic process;metabolic process;monocarboxylic acid metabolic process;nitrogen compound metabolic process;nucleobase-containing compound met…			Asparaginase_2;Carn_acyltransf;HIT;tRNA-synt_2		Acyltransferase;Fattyacidmetabolism;Lipidmetabolism;Nucleotide-binding;Referenceproteome;Transferase;Transport		+	Cluster -436	20.5409	0	si:ch211-256m1.8	E7FA20	Si:ch211-256m1.8
0.663501	-1.98242	-0.0220866	0.505011	0.529357	0.30664	biosynthetic process;carotenoid biosynthetic process;carotenoid metabolic process;cellular aldehyde metabolic process;cellular biosynthetic process;cellular lipid metabolic process;cellular metabolic process;cellular process;diterpenoid metabolic process;isoprenoid biosynthetic process;isoprenoid metabolic process;lipid biosynthetic process;lipid metabolic process;metabolic process;multicellular …	all-trans-retinyl-ester hydrolase, 11-cis retinol forming activity;all-trans-retinyl-palmitate hydrolase, 11-cis retinol forming activity;beta-carotene 15,15'-dioxygenase activity;binding;carboxylic ester hydrolase activity;catalytic activity;cation binding;cis-trans isomerase activity;dioxygenase activity;hydrolase activity;hydrolase activity, acting on ester bonds;ion binding;isomerase activity…	cellular anatomical entity;endoplasmic reticulum membrane;membrane;organelle membrane;plasma membrane	biosynthetic process;cellular aldehyde metabolic process;cellular lipid metabolic process;cellular process;lipid metabolic process;metabolic process;multicellular organismal process;nervous system process;pigment metabolic process;primary metabolic process;response to stimulus;sensory perception	cellular anatomical entity;membrane;plasma membrane		RPE65		Cellmembrane;Cytoplasm;Hydrolase;Iron;Isomerase;Lipoprotein;Membrane;Metal-binding;Palmitate;Referenceproteome;Sensorytransduction;Vision		+	Cluster -436	24.8419	0	rpe65a	Q6PBW5	Retinoid isomerohydrolase
0.771707	-1.98248	0.149869	0.465459	0.467792	0.127654	carboxylic acid transport;establishment of localization;fatty acid transport;lipid transport;localization;monocarboxylic acid transport;organic acid transport;organic anion transport;organic substance transport;transport	anion binding;binding;carboxylic acid binding;fatty acid binding;ion binding;lipid binding;monocarboxylic acid binding;organic acid binding;small molecule binding	cellular anatomical entity;cytosol;intracellular membrane-bounded organelle;intracellular organelle;membrane-bounded organelle;nucleus;organelle	establishment of localization;lipid transport;localization;organic acid transport;transport	cellular anatomical entity;cytosol;intracellular membrane-bounded organelle;intracellular organelle;nucleus;organelle		Lipocalin		Proteomicsidentification;Referenceproteome;Transport		+	Cluster -436	13.1045	0	crabp1	Q7T0F4;Q6IWJ1;Q7T0F4	Cellular retinoic acid-binding protein 1b;Cellular retinoic acid-binding protein
0.739182	-1.97143	0.0128583	0.35762	0.614835	0.246939	anatomical structure development;developmental process;lens development in camera-type eye;multicellular organismal process;nervous system process;sensory perception;sensory perception of light stimulus;system process;visual perception	structural constituent of eye lens;structural molecule activity		anatomical structure development;developmental process;multicellular organismal process;nervous system process;sensory perception			Crystall		Referenceproteome;Repeat		+	Cluster -436	11.2108	0	zgc:136220	Q45FX8	BetagammaX-crystallin
0.376002	-1.98978	0.132859	0.533977	0.745727	0.20122		catalytic activity;hydrolase activity					FAA_hydrolase	BLALOCK_ALZHEIMERS_DISEASE_UP;BRUINS_UVC_RESPONSE_VIA_TP53_GROUP_A;CAIRO_HEPATOBLASTOMA_DN;CARRILLOREIXACH_HEPATOBLASTOMA_VS_NORMAL_DN;GARY_CD5_TARGETS_UP;HAMAI_APOPTOSIS_VIA_TRAIL_UP;KIM_MYCN_AMPLIFICATION_TARGETS_DN;LI_DCP2_BOUND_MRNA;LINDGREN_BLADDER_CANCER_CLUSTER_1_UP;ONKEN_UVEAL_MELANOMA_DN;PRAMOONJAGO_SOX4_TARGETS_DN;SHEPARD_BMYB_MORPHOLINO_DN;STEIN_ESRRA_TARGETS;STEIN_ESRRA_TARGETS_UP	Hydrolase;Proteomicsidentification;Referenceproteome		+	Cluster -436	12.5133	0	fahd2a	A0A8M9QDP1	Fumarylacetoacetate hydrolase domain-containing protein 2A isoform X1
0.853847	-1.91647	0.0418482	0.252981	0.728548	0.0392504	actin cytoskeleton organization;actin filament-based process;actomyosin structure organization;biological regulation;cardiac muscle contraction;cellular component organization;cellular component organization or biogenesis;cellular process;cytoskeleton organization;multicellular organismal process;muscle contraction;muscle system process;organelle organization;regulation of biological process;regu…	binding;cytoskeletal protein binding;protein binding;tropomyosin binding;troponin C binding;troponin I binding	protein-containing complex;troponin complex	actin cytoskeleton organization;biological regulation;cellular component organization;cellular component organization or biogenesis;cellular process;cytoskeleton organization;multicellular organismal process;muscle contraction;muscle system process;organelle organization;regulation of biological process	protein-containing complex		Troponin		Muscleprotein;Proteomicsidentification;Referenceproteome		+	Cluster -436	10.0507	0	tnnt2e	A0A8M9QB78;A0A8M9QB78;Q4QRC7	Troponin T2e, cardiac isoform X1;Troponin T2e, cardiac isoform X1
0.635772	-1.94633	-0.0554702	0.765406	0.438698	0.161923	catabolic process;cellular aromatic compound metabolic process;cellular catabolic process;cellular metabolic process;cellular nitrogen compound catabolic process;cellular nitrogen compound metabolic process;cellular process;heterocycle catabolic process;heterocycle metabolic process;metabolic process;nitrogen compound metabolic process;nucleobase catabolic process;nucleobase metabolic process;nuc…	catalytic activity;dihydropyrimidinase activity;hydrolase activity;hydrolase activity, acting on carbon-nitrogen (but not peptide) bonds;hydrolase activity, acting on carbon-nitrogen (but not peptide) bonds, in cyclic amides	cellular anatomical entity;cytoplasm;cytosol	catabolic process;cellular aromatic compound metabolic process;cellular nitrogen compound metabolic process;cellular process;heterocycle metabolic process;metabolic process;nitrogen compound metabolic process;nucleobase-containing compound metabolic process;nucleobase-containing small molecule metabolic process;primary metabolic process;small molecule metabolic process	cellular anatomical entity;cytoplasm;cytosol	beta-Alanine metabolism;Drug metabolism - other enzymes;Pantothenate and CoA biosynthesis;Pyrimidine metabolism	Amidohydro_1	ACEVEDO_LIVER_CANCER_DN;ACEVEDO_LIVER_CANCER_WITH_H3K27ME3_DN;ANDERSEN_LIVER_CANCER_KRT19_DN;BENPORATH_ES_1;BENPORATH_ES_WITH_H3K27ME3;BENPORATH_SUZ12_TARGETS;BLALOCK_ALZHEIMERS_DISEASE_DN;BROWNE_HCMV_INFECTION_48HR_DN;BRUINS_UVC_RESPONSE_VIA_TP53_GROUP_D;CAIRO_LIVER_DEVELOPMENT_DN;CARRILLOREIXACH_HEPATOBLASTOMA_VS_NORMAL_DN;CHIANG_LIVER_CANCER_SUBCLASS_UNANNOTATED_UP;DAVICIONI_MOLECULAR_ARMS_VS_…	Proteomicsidentification;Referenceproteome		+	Cluster -436	17.4439	0	crmp1	A0A8M1RM42;A0A8M9Q8F2;A0A8M2B701;A0A8M2B1U6;A0A8M1RM42;B1H1J6;A0A8M9Q8F2;A0A8M2B701;A0A8M2B1U6;A0A8M2B701;A0A8M2B1U6;A0A8M2B701	Dihydropyrimidinase-related protein 2;Dihydropyrimidinase-related protein 2;Dihydropyrimidinase-related protein 2 isoform X1;Dihydropyrimidinase-related protein 1 isoform X1
0.647351	-1.9399	-0.0831833	0.746361	0.481589	0.147778			cellular anatomical entity;collagen trimer;protein-containing complex		cellular anatomical entity;protein-containing complex		Collagen;VWA	ANASTASSIOU_MULTICANCER_INVASIVENESS_SIGNATURE;BERENJENO_TRANSFORMED_BY_RHOA_DN;BLALOCK_ALZHEIMERS_DISEASE_UP;BOQUEST_STEM_CELL_UP;BROWNE_HCMV_INFECTION_18HR_DN;BROWNE_HCMV_INFECTION_30MIN_UP;BROWNE_HCMV_INFECTION_48HR_DN;BURTON_ADIPOGENESIS_4;CHARAFE_BREAST_CANCER_BASAL_VS_MESENCHYMAL_DN;CHARAFE_BREAST_CANCER_LUMINAL_VS_MESENCHYMAL_DN;CHICAS_RB1_TARGETS_CONFLUENT;CHICAS_RB1_TARGETS_SENESCENT;CLA…	Collagen;Proteomicsidentification;Referenceproteome		+	Cluster -436	11.369	0	col6a2	A0A8M9PVL2	Collagen alpha-2(VI) chain isoform X1
0.383267	-1.8986	-0.00142726	1.03752	0.408656	0.0705783		catalytic activity;hydrolase activity;hydrolase activity, acting on carbon-nitrogen (but not peptide) bonds;hydrolase activity, acting on carbon-nitrogen (but not peptide) bonds, in cyclic amides	cellular anatomical entity;cytosol		cellular anatomical entity;cytosol	Axon guidance	Amidohydro_1		Proteomicsidentification;Referenceproteome		+	Cluster -436	12.1739	0	si:ch211-152c2.6	Q52PJ8;Q52PJ7;Q52PJ8	Collapsin response mediator protein 5.1;Collapsin response mediator protein 5.2
0.427702	-1.9129	-0.138131	0.888383	0.566875	0.168068	biosynthetic process;carbohydrate derivative biosynthetic process;carbohydrate derivative metabolic process;cellular aldehyde metabolic process;cellular metabolic process;cellular process;generation of precursor metabolites and energy;glyceraldehyde-3-phosphate metabolic process;metabolic process;organic substance biosynthetic process;organic substance metabolic process;organophosphate biosynthet…	anion binding;binding;catalytic activity;cation binding;heterocyclic compound binding;ion binding;metal ion binding;organic cyclic compound binding;quaternary ammonium group binding;small molecule binding;sulfur compound binding;thiamine pyrophosphate binding;transferase activity;transketolase activity;transketolase or transaldolase activity;vitamin binding	cellular anatomical entity;endoplasmic reticulum membrane;membrane;organelle membrane	biosynthetic process;carbohydrate derivative metabolic process;cellular aldehyde metabolic process;cellular process;generation of precursor metabolites and energy;metabolic process;phosphorus metabolic process	cellular anatomical entity;membrane	Biosynthesis of ansamycins;Carbon fixation in photosynthetic organisms;Pentose phosphate pathway	Transket_pyr;Transketolase_C;Transketolase_N		Magnesium;Metal-binding;Proteomicsidentification;Referenceproteome;Thiaminepyrophosphate;Transferase		+	Cluster -436	24.4112	0	tkta	E7F8S4	Transketolase a
0.476172	-1.96586	-0.109524	0.702118	0.422938	0.474153	biological regulation;cellular process;cellular response to abiotic stimulus;cellular response to environmental stimulus;cellular response to light stimulus;cellular response to radiation;cellular response to stimulus;detection of abiotic stimulus;detection of external stimulus;detection of light stimulus;detection of stimulus;G protein-coupled receptor signaling pathway;multicellular organismal …	G protein-coupled photoreceptor activity;G protein-coupled receptor activity;molecular transducer activity;photoreceptor activity;signaling receptor activity;transmembrane signaling receptor activity	cellular anatomical entity;membrane;photoreceptor outer segment	biological regulation;cellular process;detection of stimulus;G protein-coupled receptor signaling pathway;multicellular organismal process;nervous system process;regulation of biological process;response to abiotic stimulus;response to external stimulus;response to light stimulus;response to stimulus;sensory perception;signal transduction	cellular anatomical entity;membrane		7tm_1		Chromophore;Disulfidebond;Glycoprotein;G-proteincoupledreceptor;Membrane;Phosphoprotein;Photoreceptorprotein;Receptor;Referenceproteome;Retinalprotein;Sensorytransduction;Transducer;Transmembrane;Transmembranehelix;Vision		+	Cluster -436	24.702	0	opn1sw1	Q9W6A9	Opsin-1, short-wave-sensitive 1
0.552497	-1.95082	-0.181215	0.626917	0.407622	0.544999	biological regulation;cell differentiation;cellular developmental process;cellular process;columnar/cuboidal epithelial cell differentiation;developmental process;epithelial cell differentiation;intestinal epithelial cell differentiation;positive regulation of biological process;positive regulation of cell adhesion;positive regulation of cell-substrate adhesion;positive regulation of cellular pro…	binding;identical protein binding;protein binding	cellular anatomical entity;endoplasmic reticulum;extracellular region;intracellular membrane-bounded organelle;intracellular organelle;membrane-bounded organelle;organelle	biological regulation;cell differentiation;cellular process;developmental process;regulation of biological process	cellular anatomical entity;endoplasmic reticulum;extracellular region;intracellular membrane-bounded organelle;intracellular organelle;organelle		Thioredoxin_7	ACEVEDO_LIVER_CANCER_WITH_H3K27ME3_UP;CHARAFE_BREAST_CANCER_LUMINAL_VS_BASAL_UP;CHARAFE_BREAST_CANCER_LUMINAL_VS_MESENCHYMAL_UP;COLDREN_GEFITINIB_RESISTANCE_DN;CREIGHTON_ENDOCRINE_THERAPY_RESISTANCE_5;DELYS_THYROID_CANCER_UP;DOANE_BREAST_CANCER_CLASSES_UP;DOANE_BREAST_CANCER_ESR1_UP;DODD_NASOPHARYNGEAL_CARCINOMA_UP;FARMER_BREAST_CANCER_BASAL_VS_LULMINAL;FARMER_BREAST_CANCER_CLUSTER_6;FEVR_CTNNB1_…	Endoplasmicreticulum;Referenceproteome;Secreted;Signal		+	Cluster -436	14.8771	0	agr2	Q5RZ65	Anterior gradient protein 2 homolog
0.481523	-1.97767	-0.0728834	0.624084	0.561123	0.38382	biosynthetic process;cellular metabolic process;cellular modified amino acid biosynthetic process;cellular modified amino acid metabolic process;cellular process;metabolic process;nitrogen compound metabolic process;organic substance biosynthetic process;organic substance metabolic process;organonitrogen compound biosynthetic process;organonitrogen compound metabolic process;organophosphate biosy…	adenyl nucleotide binding;adenyl ribonucleotide binding;anion binding;ATP binding;binding;carbohydrate derivative binding;catalytic activity;creatine kinase activity;heterocyclic compound binding;ion binding;kinase activity;nucleoside phosphate binding;nucleotide binding;organic cyclic compound binding;phosphotransferase activity, nitrogenous group as acceptor;purine nucleotide binding;purine rib…	cellular anatomical entity;intracellular membrane-bounded organelle;intracellular organelle;membrane-bounded organelle;mitochondrion;organelle	biosynthetic process;cellular modified amino acid metabolic process;cellular process;metabolic process;nitrogen compound metabolic process;phosphorus metabolic process;phosphorylation	cellular anatomical entity;intracellular membrane-bounded organelle;intracellular organelle;mitochondrion;organelle	Arginine and proline metabolism	ATP-gua_Ptrans;ATP-gua_PtransN	BIDUS_METASTASIS_DN;BLANCO_MELO_MERS_COV_INFECTION_MCR5_CELLS_UP;BORCZUK_MALIGNANT_MESOTHELIOMA_DN;BRUINS_UVC_RESPONSE_VIA_TP53_GROUP_A;CHIARETTI_ACUTE_LYMPHOBLASTIC_LEUKEMIA_ZAP70;DEURIG_T_CELL_PROLYMPHOCYTIC_LEUKEMIA_UP;GARCIA_TARGETS_OF_FLI1_AND_DAX1_DN;KAAB_HEART_ATRIUM_VS_VENTRICLE_DN;KAYO_AGING_MUSCLE_DN;KAYO_CALORIE_RESTRICTION_MUSCLE_DN;KEGG_ARGININE_AND_PROLINE_METABOLISM;KEGG_MEDICUS_RE…	ATP-binding;Kinase;Nucleotide-binding;Proteomicsidentification;Referenceproteome;Transferase		+	Cluster -436	24.8751	0	fi14g08	A0A0R4IFJ7;A0A0R4IFJ7;A8E5J9;A0A0R4IFJ7;Q7ZUN7;A8E5J9	creatine kinase;creatine kinase;creatine kinase
0.520996	-1.8922	-0.32322	0.791902	0.519395	0.383128	actin cytoskeleton organization;actin filament organization;actin filament-based movement;actin filament-based process;actin-mediated cell contraction;actin-myosin filament sliding;actomyosin structure organization;adult heart development;anatomical structure development;anatomical structure formation involved in morphogenesis;anatomical structure morphogenesis;animal organ development;animal org…	actin binding;actin filament binding;adenyl nucleotide binding;adenyl ribonucleotide binding;anion binding;ATP binding;ATP-dependent activity;binding;carbohydrate derivative binding;cytoskeletal motor activity;cytoskeletal protein binding;heterocyclic compound binding;ion binding;microfilament motor activity;nucleoside phosphate binding;nucleotide binding;organic cyclic compound binding;protein b…	cellular anatomical entity;cytoplasm;inner mitochondrial membrane protein complex;membrane protein complex;MICOS complex;mitochondrial protein-containing complex;myosin complex;myosin filament;myosin II complex;protein-containing complex;supramolecular complex;supramolecular fiber;supramolecular polymer	actin cytoskeleton organization;anatomical structure development;anatomical structure formation involved in morphogenesis;cell development;cellular component assembly;cellular component organization;cellular component organization or biogenesis;cellular process;circulatory system process;cytoskeleton organization;developmental process;epithelium development;membrane organization;mitochondrion org…	cellular anatomical entity;cytoplasm;membrane protein complex;protein-containing complex	Tight junction;Viral myocarditis	IQ;MIC19_MIC25;Myosin_head;Myosin_N;Myosin_tail_1	ACEVEDO_METHYLATED_IN_LIVER_CANCER_DN;AFFAR_YY1_TARGETS_UP;ANDERSEN_CHOLANGIOCARCINOMA_CLASS2;BERTUCCI_MEDULLARY_VS_DUCTAL_BREAST_CANCER_DN;BONOME_OVARIAN_CANCER_SURVIVAL_SUBOPTIMAL_DEBULKING;BRUINS_UVC_RESPONSE_LATE;CARRILLOREIXACH_HEPATOBLASTOMA_VS_NORMAL_UP;CASORELLI_ACUTE_PROMYELOCYTIC_LEUKEMIA_DN;CHARAFE_BREAST_CANCER_LUMINAL_VS_MESENCHYMAL_UP;CHICAS_RB1_TARGETS_SENESCENT;COLDREN_GEFITINIB_R…	Actin-binding;ATP-binding;Coiledcoil;Disulfidebond;Membrane;Motorprotein;Myosin;Nucleotide-binding;Proteomicsidentification;Referenceproteome		+	Cluster -436	16.1397	0	myhb	A0A8M1NEM1;F1R6C7;A0A8M9PJW6;F1QVX3;A0A8M1NBP6;B8A568;A0A8M3AQG4;A0A8M9PEC3;Q6YJK1;A0A8M9PVN0;B8A569;A0A8M9PR47;B6IDE1;A0A8M9QFE6;A2BGX6;A0A8M3BA62;R4GDZ5;A0A8M1QUS6;E9QF07;Q6IQX1;A0A0R4INI3;A0A8M9QEC8;B6IDE0;F1QZW1;F1R6C7;A0A8M9PJW6;F1QVX3;A0A8M1NBP6;B8A568;A0A8M9PEC3;A0A8M9PVN0;B8A569;A0A8M9PR47;B6IDE1;A0A8M9QFE6;A2BGX6;R4GDZ5;E9QF07;Q6IQX1;A0A0R4INI3;A0A8M9QEC8;B6IDE0;F1QZW1;F1R6C7;A0A8M9PJW6;…	Slow myosin heavy chain 1;Slow myosin heavy chain 1;Slow myosin heavy chain 1;Slow myosin heavy chain 1;Slow myosin heavy chain 1;Slow myosin heavy chain 1;Slow myosin heavy chain 1;Slow myosin heavy chain 1;Slow myosin heavy chain 1;Slow myosin heavy chain 1;Slow myosin heavy chain 1;Slow myosin heavy chain 1;Slow myosin heavy chain 1;Slow myosin heavy chain 1;Slow myosin heavy chain 1;Slow myos…
0.735793	-1.84983	-0.314725	0.888461	0.304554	0.235746	biological regulation;establishment of localization;localization;metal ion transport;monoatomic cation transport;monoatomic ion transport;potassium ion transport;regulation of biological process;regulation of biosynthetic process;regulation of cellular biosynthetic process;regulation of cellular metabolic process;regulation of cellular process;regulation of DNA-templated transcription;regulation …		ATPase dependent transmembrane transport complex;cation-transporting ATPase complex;cellular anatomical entity;membrane;membrane protein complex;nuclear inner membrane;nuclear membrane;organelle inner membrane;organelle membrane;plasma membrane protein complex;protein-containing complex;sodium:potassium-exchanging ATPase complex;transmembrane transporter complex;transporter complex	biological regulation;establishment of localization;localization;monoatomic ion transport;regulation of biological process;regulation of DNA-templated transcription;regulation of metabolic process;transport	cellular anatomical entity;membrane;membrane protein complex;protein-containing complex		Na_K-ATPase	KEGG_ALDOSTERONE_REGULATED_SODIUM_REABSORPTION;KEGG_CARDIAC_MUSCLE_CONTRACTION;KEGG_PROXIMAL_TUBULE_BICARBONATE_RECLAMATION;KONDO_PROSTATE_CANCER_WITH_H3K27ME3;MOREAUX_MULTIPLE_MYELOMA_BY_TACI_UP;REACTOME_DOWNREGULATION_OF_SMAD2_3_SMAD4_TRANSCRIPTIONAL_ACTIVITY;REACTOME_RNA_POLYMERASE_II_TRANSCRIPTION;REACTOME_SIGNALING_BY_TGF_BETA_RECEPTOR_COMPLEX;REACTOME_SIGNALING_BY_TGFB_FAMILY_MEMBERS;REACTO…	Iontransport;Membrane;Proteomicsidentification;Referenceproteome;Signal-anchor;Transmembrane;Transmembranehelix;Transport		+	Cluster -436	11.8182	0	atp1b4	E7F9R1	Sodium/potassium-transporting ATPase subunit beta
0.726652	-1.91714	-0.249273	0.645501	0.363167	0.431094	biological regulation;cellular process;G protein-coupled receptor signaling pathway;regulation of biological process;regulation of cellular process;signal transduction	molecular adaptor activity;protein-macromolecule adaptor activity;signaling adaptor activity;signaling receptor complex adaptor activity	catalytic complex;cellular anatomical entity;cytoplasm;GTPase complex;heterotrimeric G-protein complex;membrane protein complex;plasma membrane protein complex;protein-containing complex	biological regulation;cellular process;G protein-coupled receptor signaling pathway;regulation of biological process;signal transduction	catalytic complex;cellular anatomical entity;cytoplasm;membrane protein complex;protein-containing complex	Chemokine signaling pathway;Taste transduction	WD40	BROWNE_HCMV_INFECTION_8HR_UP;CHEN_METABOLIC_SYNDROM_NETWORK;KAYO_AGING_MUSCLE_UP;KEGG_CHEMOKINE_SIGNALING_PATHWAY;KEGG_MEDICUS_PATHOGEN_HCMV_UL33_TO_GNB_G_RHO_SIGNALING_PATHWAY;KEGG_MEDICUS_PATHOGEN_HCMV_US28_TO_GNB_G_PI3K_NFKB_SIGNALING_PATHWAY;KEGG_MEDICUS_PATHOGEN_HIV_GP120_TO_CXCR4_GNB_G_RAC_SIGNALING_PATHWAY;KEGG_MEDICUS_PATHOGEN_KSHV_VGPCR_TO_GNB_G_ERK_SIGNALING_PATHWAY;KEGG_MEDICUS_PATHOGE…	Coiledcoil;Proteomicsidentification;Referenceproteome;Repeat;Transducer;WDrepeat		+	Cluster -436	25.0742	0	gnb3	Q6P025;Q6DH55;Q6P025	Guanine nucleotide binding protein (G protein), beta polypeptide 3, like;Gnb3 protein
0.645107	-1.8932	-0.190276	0.623801	0.755534	0.059028	anatomical structure development;animal organ development;cartilage development;developmental process	binding;calcium ion binding;cation binding;ion binding;metal ion binding	cellular anatomical entity;extracellular region	anatomical structure development;developmental process	cellular anatomical entity;extracellular region		FXa_inhibition;Matrilin_ccoil;VWA	BONOME_OVARIAN_CANCER_SURVIVAL_OPTIMAL_DEBULKING;FISCHER_G1_S_CELL_CYCLE;FONTAINE_PAPILLARY_THYROID_CARCINOMA_DN;HOLLEMAN_PREDNISOLONE_RESISTANCE_ALL_DN;HOLLEMAN_PREDNISOLONE_RESISTANCE_B_ALL_DN;KAYO_AGING_MUSCLE_DN;MIKKELSEN_NPC_ICP_WITH_H3K27ME3;NABA_CORE_MATRISOME;NABA_ECM_GLYCOPROTEINS;NABA_MATRISOME;REACTOME_ECM_PROTEOGLYCANS;REACTOME_EXTRACELLULAR_MATRIX_ORGANIZATION;SATO_SILENCED_BY_METHYL…	Coiledcoil;Disulfidebond;EGF-likedomain;Proteomicsidentification;Referenceproteome;Signal		+	Cluster -436	18.4999	0	matn1	A5WWJ4	Cartilage matrix protein precursor
0.576584	-1.94229	-0.0356045	0.599476	0.727222	0.0746131	cell adhesion;cell-cell adhesion;cell-cell adhesion via plasma-membrane adhesion molecules;cellular localization;cellular macromolecule localization;cellular process;heterophilic cell-cell adhesion via plasma membrane cell adhesion molecules;homophilic cell adhesion via plasma membrane adhesion molecules;localization;macromolecule localization;protein localization;protein localization to cell jun…		adherens junction;anchoring junction;cell junction;cell-cell junction;cellular anatomical entity;membrane	cell adhesion;cellular localization;cellular process;localization;macromolecule localization;protein localization	cell junction;cellular anatomical entity;membrane	Adherens junction;Cell adhesion molecules (CAMs)	C2-set_2;Ig_3;V-set		Membrane;Proteomicsidentification;Referenceproteome;Transmembrane;Transmembranehelix		+	Cluster -436	13.5874	0	pvrl1b	B0JYH6	Nectin 1b
0.60692	-1.91209	-0.187994	0.650717	0.705759	0.13669	anatomical structure development;developmental process			anatomical structure development;developmental process			EGF_2;EGF_Tenascin;Fibrinogen_C;fn3		Coiledcoil;Disulfidebond;EGF-likedomain;Extracellularmatrix;Glycoprotein;Referenceproteome;Repeat;Secreted;Signal		+	Cluster -436	14.7374	0	tnxba	A0A8M9P891	Serine-rich adhesin for platelets-like isoform X1
0.828249	-1.86735	-0.353682	0.569207	0.551051	0.272524		binding;cytoskeletal protein binding;protein binding					Caldesmon		Referenceproteome		+	Cluster -436	18.8742	0	cald1b	A0A8M9P6F9	Caldesmon isoform X1
0.737476	-1.83719	-0.415722	0.744289	0.553984	0.217167			cellular anatomical entity;collagen trimer;membrane;protein-containing complex		cellular anatomical entity;membrane;protein-containing complex		Collagen		Collagen;Membrane;Referenceproteome;Transmembrane;Transmembranehelix		+	Cluster -436	18.0952	0	col17a1a	A0A8M2B6Z2	Collagen, type XVII, alpha 1a isoform X1
0.816111	-1.89571	-0.227477	0.549001	0.602386	0.155687	cellular localization;cellular macromolecule localization;cellular process;establishment of localization;establishment of localization in cell;establishment of protein localization;exocytic process;export from cell;intracellular protein transport;intracellular transport;localization;macromolecule localization;membrane docking;neurotransmitter secretion;neurotransmitter transport;nitrogen compound…	binding;protein binding;SNARE binding;syntaxin binding;syntaxin-1 binding	cellular anatomical entity;cytoplasmic vesicle;intracellular membrane-bounded organelle;intracellular organelle;intracellular vesicle;membrane;membrane-bounded organelle;organelle;plasma membrane;presynapse;secretory granule;secretory vesicle;vesicle	cellular localization;cellular process;establishment of localization;intracellular protein transport;localization;macromolecule localization;membrane docking;neurotransmitter secretion;neurotransmitter transport;organelle localization;organelle localization by membrane tethering;protein localization;protein transport;secretion;signal release from synapse;transport;vesicle-mediated transport	cellular anatomical entity;cytoplasmic vesicle;intracellular membrane-bounded organelle;intracellular organelle;membrane;organelle;plasma membrane;presynapse;secretory vesicle;vesicle		Sec1		Proteintransport;Proteomicsidentification;Referenceproteome;Transport		+	Cluster -436	23.374	0	si:rp71-10d23.3	A0A0R4IQM9;A2BGE0;A2BGE0	Syntaxin-binding protein 1 isoform X1;Si:rp71-10d23.3
0.702482	NaN	-0.680964	1.40046	-0.898738	-0.523242	cellular metabolic process;cellular process;metabolic process;phosphate-containing compound metabolic process;phosphorus metabolic process;phosphorylation	catalytic activity;guanylate kinase activity;kinase activity;nucleobase-containing compound kinase activity;nucleoside monophosphate kinase activity;phosphotransferase activity, phosphate group as acceptor;transferase activity;transferase activity, transferring phosphorus-containing groups	cellular anatomical entity;cytosol	cellular process;metabolic process;phosphorus metabolic process;phosphorylation	cellular anatomical entity;cytosol	Purine metabolism	Guanylate_kin	BIOCARTA_PDZS_PATHWAY;BLALOCK_ALZHEIMERS_DISEASE_DN;CHIARADONNA_NEOPLASTIC_TRANSFORMATION_CDC25_DN;CHIARADONNA_NEOPLASTIC_TRANSFORMATION_KRAS_DN;COLDREN_GEFITINIB_RESISTANCE_DN;CUI_TCF21_TARGETS_2_UP;DAZARD_RESPONSE_TO_UV_NHEK_UP;DAZARD_UV_RESPONSE_CLUSTER_G1;DURCHDEWALD_SKIN_CARCINOGENESIS_UP;ENK_UV_RESPONSE_KERATINOCYTE_UP;FEVR_CTNNB1_TARGETS_UP;FRIDMAN_SENESCENCE_UP;GAVIN_FOXP3_TARGETS_CLUSTER…	Kinase;Proteomicsidentification;Referenceproteome;Transferase		+	Cluster -436	17.8337	0	guk1	Q6PC32	Guanylate kinase 1
0.389409	NaN	-1.2494	1.36502	-0.637576	0.132542	macromolecule metabolic process;metabolic process;nitrogen compound metabolic process;organic substance metabolic process;organonitrogen compound metabolic process;primary metabolic process;protein metabolic process;proteolysis	catalytic activity;catalytic activity, acting on a protein;endopeptidase activity;hydrolase activity;peptidase activity;serine hydrolase activity;serine-type endopeptidase activity;serine-type peptidase activity	cellular anatomical entity;extracellular space	macromolecule metabolic process;metabolic process;nitrogen compound metabolic process;primary metabolic process;protein metabolic process;proteolysis	cellular anatomical entity;extracellular space		Trypsin		Disulfidebond;Hydrolase;Protease;Proteomicsidentification;Referenceproteome;Serineprotease;Signal		+	Cluster -436	11.4565	0	si:ch73-103b2.3	F1R894;E7FBA9	Trypsinogen 1b

## Sheet: Cluster 432
1.3909	NaN	-0.710557	0.372926	-1.18494	0.131671	biological regulation;multicellular organismal process;nervous system process;regulation of biological process;regulation of cell communication;regulation of cellular process;regulation of G protein-coupled receptor signaling pathway;regulation of response to stimulus;regulation of signal transduction;regulation of signaling;sensory perception;sensory perception of light stimulus;system process;v…		cellular anatomical entity;photoreceptor outer segment	biological regulation;multicellular organismal process;nervous system process;regulation of biological process;sensory perception	cellular anatomical entity		Phosducin		Proteomicsidentification;Referenceproteome;Sensorytransduction;Vision		+	Cluster -432	13.495	0	pdc2	Q5RI07	Phosducin 2
1.44989	NaN	-0.437701	-0.512617	-1.06178	0.562211	actin cytoskeleton organization;actin filament bundle assembly;actin filament bundle organization;actin filament organization;actin filament-based process;actomyosin structure organization;ameboidal-type cell migration;anatomical structure development;anatomical structure morphogenesis;biological regulation;cell cycle process;cell migration;cell migration involved in gastrulation;cell motility;ce…	anion binding;binding;carbohydrate derivative binding;catalytic activity;enzyme binding;GTP binding;GTPase activity;guanyl nucleotide binding;guanyl ribonucleotide binding;heterocyclic compound binding;hydrolase activity;hydrolase activity, acting on acid anhydrides;hydrolase activity, acting on acid anhydrides, in phosphorus-containing anhydrides;ion binding;kinase binding;nucleoside phosphate b…	cell projection;cellular anatomical entity;cleavage furrow;cytoplasm;cytosol;dendritic spine;membrane;neuron projection;neuron spine;plasma membrane;plasma membrane bounded cell projection;plasma membrane region;postsynapse	actin cytoskeleton organization;anatomical structure development;biological regulation;cell motility;cell surface receptor signaling pathway;cellular component assembly;cellular component organization;cellular component organization or biogenesis;cellular process;cytokinesis;cytoskeleton organization;developmental process;establishment of localization;intracellular signal transduction;localizatio…	cell projection;cellular anatomical entity;cytoplasm;cytosol;dendritic spine;membrane;neuron projection;plasma membrane;postsynapse	Adherens junction;Axon guidance;Bacterial invasion of epithelial cells;Chemokine signaling pathway;Colorectal cancer;Endocytosis;Focal adhesion;ko05152;Leukocyte transendothelial migration;Neurotrophin signaling pathway;Pancreatic secretion;Pathogenic Escherichia coli infection;Pathways in cancer;Regulation of actin cytoskeleton;T cell receptor signaling pathway;TGF-beta signaling pathway;Tight j…	Ras		Cellmembrane;Glycoprotein;GTP-binding;Lipoprotein;Membrane;Methylation;Nucleotide-binding;Prenylation;Proteomicsidentification;Referenceproteome		+	Cluster -432	11.4935	0	rhoab	Q6DHE8;Q7T2E8;Q7T399;Q6DHM9;Q6DHE8;Q7T2E8;Q7T399;Q6DHM9;Q6NUX8	Rho-related GTP-binding protein RhoA-B;Rho-related GTP-binding protein RhoA-B
1.42673	0.660531	0.0383504	0.084843	-1.30073	-0.909722	aromatic compound biosynthetic process;ATP biosynthetic process;ATP metabolic process;biosynthetic process;carbohydrate derivative biosynthetic process;carbohydrate derivative metabolic process;cellular aromatic compound metabolic process;cellular biosynthetic process;cellular metabolic process;cellular nitrogen compound biosynthetic process;cellular nitrogen compound metabolic process;cellular p…	inorganic cation transmembrane transporter activity;inorganic molecular entity transmembrane transporter activity;monoatomic cation transmembrane transporter activity;monoatomic ion transmembrane transporter activity;proton transmembrane transporter activity;transmembrane transporter activity;transporter activity	ATPase complex;catalytic complex;inner mitochondrial membrane protein complex;membrane protein complex;mitochondrial protein-containing complex;mitochondrial proton-transporting ATP synthase complex;mitochondrial proton-transporting ATP synthase complex, coupling factor F(o);protein-containing complex;proton-transporting ATP synthase complex;proton-transporting ATP synthase complex, coupling fact…	biosynthetic process;carbohydrate derivative metabolic process;cellular aromatic compound metabolic process;cellular nitrogen compound metabolic process;cellular process;heterocycle metabolic process;metabolic process;nitrogen compound metabolic process;nucleobase-containing compound metabolic process;nucleobase-containing small molecule metabolic process;nucleotide metabolic process;phosphorus m…	catalytic complex;membrane protein complex;protein-containing complex;proton-transporting two-sector ATPase complex	Alzheimer's disease;Huntington's disease;Oxidative phosphorylation;Parkinson's disease	ATP-synt_F6		CF(0);Hydrogeniontransport;Iontransport;Membrane;Mitochondrion;Mitochondrioninnermembrane;Proteomicsidentification;Referenceproteome;Transport		+	Cluster -432	10.7724	0	atp5j	Q6NYF7	ATP synthase-coupling factor 6, mitochondrial
1.84053	0.000784028	-0.0274161	-0.0976804	-1.11252	-0.603699		transmembrane transporter activity;transporter activity	cellular anatomical entity;membrane		cellular anatomical entity;membrane		MFS_1		Membrane;Referenceproteome;Transmembrane;Transmembranehelix		+	Cluster -432	10.2853	0	im:7160594	A0A8M1RMT4	Major facilitator superfamily domain-containing protein 1
1.86002	-0.356043	-0.650855	-0.949705	-0.155838	0.25242	ameboidal-type cell migration;anatomical structure development;cell migration;cell migration involved in gastrulation;cell motility;cellular process;developmental growth;developmental process;fin regeneration;growth;regeneration;tissue regeneration	structural molecule activity	cellular anatomical entity;intermediate filament;polymeric cytoskeletal fiber;supramolecular complex;supramolecular fiber;supramolecular polymer	anatomical structure development;cell motility;cellular process;developmental process;growth	cellular anatomical entity		Filament		Coiledcoil;Intermediatefilament;Keratin;Proteomicsidentification;Referenceproteome		+	Cluster -432	11.0186	0	si:dkeyp-113d7.7	Q1LXJ1;Q567W2;A0A8M1NXG3;Q568U3;Q6DHB6;Q6DHU3;Q1LXJ7;Q1LXJ9;Q9PWD8;Q1LXK0;B0UYS0;Q1LXJ1;A0A8M1NXG3;Q568U3;Q6DHB6;Q6DHU3;Q1LXJ7;Q1LXJ9;Q9PWD8;B0UYS0;Q1LXJ1;A0A8M1NXG3;Q6DHB6;Q6DHU3;B0UYS0;Q1LXJ1;E7FAL7;B0UYS0;B0UYR9;Q1LXJ1;A0A8M9PFE6;Q568U3;Q6DHB6;Q1LXJ7;Q1RLR3;Q9PWD8;B0UYS0;Q05AL9;Q1LXJ1;A0A8M1NXG3;Q568U3;Q6DHB6;Q6DHU3;Q1LXJ7;Q1LXJ9;Q9PWD8;B0UYS0;Q1LXJ1;E7FAL7;Q1LXJ1;Q1LXJ1;Q568U3;Q6DHB6;Q1LXJ7;Q…	Type I keratin E7-like;Type I keratin E7-like;Type I keratin E7-like;Keratin 98;Keratin 15;Keratin 15;Uncharacterized protein LOC445086 isoform X1;Keratin 17;Keratin 17;Keratin 17;Keratin 17;Keratin 17;Keratin 17
1.82048	-0.718291	-1.07587	-0.0380927	0.0796745	-0.0679013	biological regulation;cellular component organization;cellular component organization or biogenesis;cellular localization;cellular macromolecule localization;cellular process;chromatin organization;chromatin remodeling;epigenetic regulation of gene expression;establishment of localization;establishment of localization in cell;establishment of organelle localization;heterochromatin formation;heter…	structural constituent of cytoskeleton;structural molecule activity	cellular anatomical entity;envelope;intermediate filament;nuclear envelope;nuclear lamina;organelle envelope;polymeric cytoskeletal fiber;supramolecular complex;supramolecular fiber;supramolecular polymer	biological regulation;cellular component organization;cellular component organization or biogenesis;cellular localization;cellular process;chromatin organization;epigenetic regulation of gene expression;establishment of localization;localization;macromolecule localization;membrane organization;nucleus organization;organelle localization;organelle organization;protein localization;regulation of bi…	cellular anatomical entity;nuclear envelope;organelle envelope		Filament;LTD		Coiledcoil;Intermediatefilament;Lipoprotein;Methylation;Prenylation;Proteomicsidentification;Referenceproteome		+	Cluster -432	11.6308	0	fc15d06	B3DFN3;F1QHC4;B3DFN3	Lamin-B2;Lamin-B2
1.88657	-0.813107	-0.725862	-0.134632	0.219113	-0.432082	actin cytoskeleton organization;actin filament organization;actin filament-based process;actomyosin structure organization;anatomical structure formation involved in morphogenesis;cellular component assembly;cellular component assembly involved in morphogenesis;cellular component organization;cellular component organization or biogenesis;cellular process;cytoskeleton organization;developmental pr…	actin binding;actin filament binding;binding;cytoskeletal protein binding;protein binding;protein-containing complex binding	actin filament;cellular anatomical entity;polymeric cytoskeletal fiber;supramolecular complex;supramolecular fiber;supramolecular polymer	actin cytoskeleton organization;anatomical structure formation involved in morphogenesis;cellular component assembly;cellular component organization;cellular component organization or biogenesis;cellular process;cytoskeleton organization;developmental process;multicellular organismal process;muscle contraction;muscle system process;organelle assembly;organelle organization	cellular anatomical entity		Tropomyosin		Actin-binding;Coiledcoil;Muscleprotein;Phosphoprotein;Proteomicsidentification;Referenceproteome		+	Cluster -432	12.0858	0	zgc:171719	A0A1L6UW63;A0A1L6UW65;A0A1L6UW63;A0A1L6UW63;A0A2R8Q650	Tropomyosin 1-1;Tropomyosin 1-1;Tropomyosin 1-1
1.8877	-0.799843	-0.797789	-0.0102176	0.10614	-0.385994	anatomical structure development;anatomical structure morphogenesis;animal organ morphogenesis;biological process involved in interspecies interaction between organisms;biological regulation;blood vessel development;camera-type eye morphogenesis;catabolic process;cell development;cellular developmental process;cellular process;cellular response to stimulus;cellular response to stress;chaperone co…	adenyl nucleotide binding;adenyl ribonucleotide binding;anion binding;ATP binding;ATP hydrolysis activity;ATP-dependent activity;ATP-dependent protein folding chaperone;binding;carbohydrate derivative binding;catalytic activity;enzyme binding;heat shock protein binding;heterocyclic compound binding;hydrolase activity;hydrolase activity, acting on acid anhydrides;hydrolase activity, acting on acid…	cellular anatomical entity;cytoplasm;cytosol;endoplasmic reticulum chaperone complex;endoplasmic reticulum lumen;endoplasmic reticulum protein-containing complex;extracellular region;intracellular membrane-bounded organelle;intracellular organelle;intracellular organelle lumen;membrane;membrane-bounded organelle;membrane-enclosed lumen;nucleus;organelle;organelle lumen;plasma membrane;protein-con…	anatomical structure development;biological process involved in interspecies interaction between organisms;biological regulation;catabolic process;cell development;cellular process;developmental process;macromolecule catabolic process;macromolecule metabolic process;metabolic process;nitrogen compound metabolic process;primary metabolic process;protein catabolic process;protein folding;protein me…	cellular anatomical entity;cytoplasm;cytosol;extracellular region;intracellular membrane-bounded organelle;intracellular organelle;membrane;nucleus;organelle;organelle lumen;plasma membrane;protein-containing complex	Antigen processing and presentation;Endocytosis;MAPK signaling pathway;Measles;Prion diseases;Protein export;Protein processing in endoplasmic reticulum;Spliceosome;Toxoplasmosis	HSP70		ATP-binding;Coiledcoil;Endoplasmicreticulum;Nucleotide-binding;Proteomicsidentification;Referenceproteome;Signal;Stressresponse		+	Cluster -432	11.8134	0	zgc:63663	Q6PGX4;F1R9V3;Q6PH56;B0UXR9;B0UXS6;A8WFS0;Q7SZD3;A0A8M1NE33;Q6PGX4;Q6PH56;B0UXR9;B0UXS6;A8WFS0;A0A8M1NE33;Q6PGX4;F1R9V3;Q6PGX4	Heat shock protein family A (Hsp70) member 1B;Heat shock protein family A (Hsp70) member 1B;Heat shock cognate 70 kDa protein;Heat shock cognate 70
1.88617	-0.90677	-0.732914	0.0932781	-0.0789587	-0.260809	anatomical structure development;developmental growth;developmental process;fin regeneration;growth;keratinization;multicellular organismal process;regeneration;tissue regeneration	structural constituent of skin epidermis;structural molecule activity	cellular anatomical entity;intermediate filament;keratin filament;polymeric cytoskeletal fiber;supramolecular complex;supramolecular fiber;supramolecular polymer	anatomical structure development;developmental process;growth;multicellular organismal process	cellular anatomical entity		Filament;Keratin_2_head		Coiledcoil;Intermediatefilament;Keratin;Proteomicsidentification;Referenceproteome		+	Cluster -432	18.9235	0	cb59	F1QK60;F1QK60;F1QV31;F1QK60;F1RDG4;F1QV31;F1QK60;F1RDG4	Keratin 4;Keratin 4;Keratin 4;Keratin 4
1.85298	-1.03346	-0.683888	-0.00618819	0.0408549	-0.170305	actin cytoskeleton organization;actin filament organization;actin filament-based movement;actin filament-based process;actin-mediated cell contraction;actin-myosin filament sliding;actomyosin structure organization;adult heart development;anatomical structure development;anatomical structure formation involved in morphogenesis;anatomical structure morphogenesis;animal organ development;animal org…	actin binding;actin filament binding;adenyl nucleotide binding;adenyl ribonucleotide binding;anion binding;ATP binding;ATP-dependent activity;binding;carbohydrate derivative binding;cytoskeletal motor activity;cytoskeletal protein binding;heterocyclic compound binding;ion binding;microfilament motor activity;nucleoside phosphate binding;nucleotide binding;organic cyclic compound binding;protein b…	cellular anatomical entity;cytoplasm;myosin complex;myosin filament;myosin II complex;protein-containing complex;supramolecular complex;supramolecular fiber;supramolecular polymer	actin cytoskeleton organization;anatomical structure development;anatomical structure formation involved in morphogenesis;cell development;cellular component assembly;cellular component organization;cellular component organization or biogenesis;cellular process;circulatory system process;cytoskeleton organization;developmental process;epithelium development;multicellular organismal process;muscle…	cellular anatomical entity;cytoplasm;protein-containing complex	Tight junction;Viral myocarditis	IQ;Myosin_head;Myosin_N;Myosin_tail_1	ACEVEDO_METHYLATED_IN_LIVER_CANCER_DN;AFFAR_YY1_TARGETS_UP;ANDERSEN_CHOLANGIOCARCINOMA_CLASS2;BERTUCCI_MEDULLARY_VS_DUCTAL_BREAST_CANCER_DN;BONOME_OVARIAN_CANCER_SURVIVAL_SUBOPTIMAL_DEBULKING;BRUINS_UVC_RESPONSE_LATE;CARRILLOREIXACH_HEPATOBLASTOMA_VS_NORMAL_UP;CASORELLI_ACUTE_PROMYELOCYTIC_LEUKEMIA_DN;CHARAFE_BREAST_CANCER_LUMINAL_VS_MESENCHYMAL_UP;CHICAS_RB1_TARGETS_SENESCENT;COLDREN_GEFITINIB_R…	Actin-binding;ATP-binding;Coiledcoil;Motorprotein;Myosin;Nucleotide-binding;Proteomicsidentification;Referenceproteome		+	Cluster -432	18.7826	0	wu:fd14a01	A0A8M1NEM1;F1R6C7;A0A8M9PJW6;F1QVX3;A0A8M1NBP6;B8A568;A0A8M3AQG4;A0A8M9PEC3;Q6YJK1;A0A8M9PVN0;B8A569;A0A8M9PR47;B6IDE1;A0A8M9QFE6;A2BGX6;A0A8M3BA62;R4GDZ5;A0A8M1QUS6;E9QF07;Q6IQX1;A0A0R4INI3;A0A8M9QEC8;B6IDE0;F1QZW1;F1R6C7;A0A8M9PJW6;F1QVX3;A0A8M1NBP6;B8A568;A0A8M9PEC3;A0A8M9PVN0;B8A569;A0A8M9PR47;B6IDE1;A0A8M9QFE6;A2BGX6;R4GDZ5;E9QF07;Q6IQX1;A0A0R4INI3;A0A8M9QEC8;B6IDE0;F1QZW1;F1R6C7;A0A8M9PJW6;…	Slow myosin heavy chain 1;Slow myosin heavy chain 1;Slow myosin heavy chain 1;Slow myosin heavy chain 1;Slow myosin heavy chain 1;Slow myosin heavy chain 1;Slow myosin heavy chain 1;Slow myosin heavy chain 1;Slow myosin heavy chain 1;Slow myosin heavy chain 1;Slow myosin heavy chain 1;Slow myosin heavy chain 1;Slow myosin heavy chain 1;Slow myosin heavy chain 1;Slow myosin heavy chain 1;Slow myos…
1.79221	-1.29349	-0.229502	-0.0305671	0.00871643	-0.247361	cellular homeostasis;cellular process;chemical homeostasis;establishment of localization;export across plasma membrane;export from cell;homeostatic process;import across plasma membrane;import into cell;inorganic cation import across plasma membrane;inorganic cation transmembrane transport;inorganic ion homeostasis;inorganic ion import across plasma membrane;inorganic ion transmembrane transport;…	ATPase activator activity;ATPase regulator activity;molecular function activator activity;molecular function regulator activity	ATPase dependent transmembrane transport complex;cation-transporting ATPase complex;membrane protein complex;plasma membrane protein complex;protein-containing complex;sodium:potassium-exchanging ATPase complex;transmembrane transporter complex;transporter complex	cellular homeostasis;cellular process;chemical homeostasis;establishment of localization;homeostatic process;inorganic ion homeostasis;intracellular monoatomic ion homeostasis;localization;monoatomic ion transport;transmembrane transport;transport	membrane protein complex;protein-containing complex	Aldosterone-regulated sodium reabsorption;Bile secretion;Carbohydrate digestion and absorption;Cardiac muscle contraction;Endocrine and other factor-regulated calcium reabsorption;Gastric acid secretion;Mineral absorption;Pancreatic secretion;Protein digestion and absorption;Proximal tubule bicarbonate reclamation;Salivary secretion	Na_K-ATPase		Iontransport;Membrane;Proteomicsidentification;Referenceproteome;Signal-anchor;Transmembrane;Transmembranehelix;Transport		+	Cluster -432	11.0583	0	fb13c07	Q9DGI4	Sodium/potassium-transporting ATPase subunit beta
1.90269	-0.987312	-0.418419	0.0700054	-0.104196	-0.462767	biological regulation;cellular process;endocytosis;establishment of localization;G protein-coupled receptor internalization;import into cell;localization;receptor internalization;receptor-mediated endocytosis;regulation of biological process;regulation of cellular process;signal transduction;transport;vesicle-mediated transport	binding;G protein-coupled receptor binding;protein binding;signaling receptor binding	cellular anatomical entity;photoreceptor inner segment;photoreceptor outer segment	biological regulation;cellular process;endocytosis;establishment of localization;localization;regulation of biological process;signal transduction;transport;vesicle-mediated transport	cellular anatomical entity;photoreceptor inner segment		Arrestin_C;Arrestin_N	BIOCARTA_RHODOPSIN_PATHWAY;BRUINS_UVC_RESPONSE_VIA_TP53_GROUP_D;PID_RHODOPSIN_PATHWAY;REACTOME_ACTIVATION_OF_THE_PHOTOTRANSDUCTION_CASCADE;REACTOME_SENSORY_PERCEPTION;REACTOME_THE_PHOTOTRANSDUCTION_CASCADE;REACTOME_VISUAL_PHOTOTRANSDUCTION;SIG_CHEMOTAXIS;SIG_PIP3_SIGNALING_IN_B_LYMPHOCYTES;YAGI_AML_WITH_11Q23_REARRANGED;ZHENG_BOUND_BY_FOXP3	Proteomicsidentification;Referenceproteome		+	Cluster -432	10.3311	0	sag	Q4V8R0;Q4V8R0;Q6NUV2	S-antigen retina and pineal gland (Arrestin);S-antigen retina and pineal gland (Arrestin)
1.88242	-1.10405	-0.358606	-0.0808743	-0.0194338	-0.319451	anatomical structure development;biological regulation;central nervous system development;developmental process;olfactory bulb development;post-transcriptional regulation of gene expression;regulation of amide metabolic process;regulation of biological process;regulation of biosynthetic process;regulation of cellular biosynthetic process;regulation of cellular metabolic process;regulation of cell…	binding;mRNA binding;nucleic acid binding;organic cyclic compound binding;RNA binding	cellular anatomical entity;cytoplasm;polysome;protein-containing complex;ribonucleoprotein complex	anatomical structure development;biological regulation;developmental process;regulation of biological process;regulation of metabolic process;regulation of translation;system development	cellular anatomical entity;cytoplasm;polysome;protein-containing complex;ribonucleoprotein complex	mRNA surveillance pathway	RRM_1	BASAKI_YBX1_TARGETS_DN;CAMPS_COLON_CANCER_COPY_NUMBER_UP;CHANDRAN_METASTASIS_TOP50_UP;CHANDRAN_METASTASIS_UP;CHEMNITZ_RESPONSE_TO_PROSTAGLANDIN_E2_DN;CREIGHTON_ENDOCRINE_THERAPY_RESISTANCE_1;CREIGHTON_ENDOCRINE_THERAPY_RESISTANCE_4;DELACROIX_RAR_BOUND_ES;DODD_NASOPHARYNGEAL_CARCINOMA_UP;EPPERT_HSC_R;FEVR_CTNNB1_TARGETS_DN;FUJII_YBX1_TARGETS_DN;GOBERT_OLIGODENDROCYTE_DIFFERENTIATION_DN;GRABARCZYK_…	Proteomicsidentification;Referenceproteome;RNA-binding		+	Cluster -432	10.3242	0	zgc:103751	A0A8M1RIM1;Q5BKV4;A0A8M1RIM1;Q5BKV4;A0A8M3AX32;Q7SXT6;Q5BKV4	RNA-binding protein Musashi homolog 1-like;RNA-binding protein Musashi homolog 1-like;Msi1 protein
1.74513	-1.23611	-0.642797	-0.0210814	0.099052	0.0558102	anatomical structure development;developmental growth;developmental process;fin regeneration;growth;keratinization;multicellular organismal process;regeneration;tissue regeneration	structural constituent of skin epidermis;structural molecule activity	cellular anatomical entity;intermediate filament;keratin filament;polymeric cytoskeletal fiber;supramolecular complex;supramolecular fiber;supramolecular polymer	anatomical structure development;developmental process;growth;multicellular organismal process	cellular anatomical entity		Filament;Keratin_2_head		Coiledcoil;Intermediatefilament;Keratin;Proteomicsidentification;Referenceproteome		+	Cluster -432	19.9927	0	ckii	F1QK60;F1QV31;F1QK60;F1RDG4;F1QV31;F1QV31	Keratin 4;Keratin 4;Keratin 5
1.89408	-1.07961	-0.448939	-0.120698	-0.142658	-0.102173	biosynthetic process;cellular metabolic process;cellular modified amino acid biosynthetic process;cellular modified amino acid metabolic process;cellular process;metabolic process;nitrogen compound metabolic process;organic substance biosynthetic process;organic substance metabolic process;organonitrogen compound biosynthetic process;organonitrogen compound metabolic process;organophosphate biosy…	adenyl nucleotide binding;adenyl ribonucleotide binding;anion binding;ATP binding;binding;carbohydrate derivative binding;catalytic activity;creatine kinase activity;heterocyclic compound binding;ion binding;kinase activity;nucleoside phosphate binding;nucleotide binding;organic cyclic compound binding;phosphotransferase activity, nitrogenous group as acceptor;purine nucleotide binding;purine rib…	cellular anatomical entity;extracellular space	biosynthetic process;cellular modified amino acid metabolic process;cellular process;metabolic process;nitrogen compound metabolic process;phosphorus metabolic process;phosphorylation	cellular anatomical entity;extracellular space	Arginine and proline metabolism	ATP-gua_Ptrans;ATP-gua_PtransN	ACEVEDO_LIVER_CANCER_UP;APRELIKOVA_BRCA1_TARGETS;BASAKI_YBX1_TARGETS_DN;BLALOCK_ALZHEIMERS_DISEASE_DN;BLUM_RESPONSE_TO_SALIRASIB_DN;BOYLAN_MULTIPLE_MYELOMA_C_DN;BOYLAN_MULTIPLE_MYELOMA_PCA3_UP;CAIRO_HEPATOBLASTOMA_UP;CHAUHAN_RESPONSE_TO_METHOXYESTRADIOL_UP;CHIANG_LIVER_CANCER_SUBCLASS_INTERFERON_DN;CROMER_METASTASIS_DN;DELACROIX_RAR_TARGETS_DN;DELACROIX_RARG_BOUND_MEF;DIAZ_CHRONIC_MYELOGENOUS_LEU…	ATP-binding;Kinase;Nucleotide-binding;Proteomicsidentification;Referenceproteome;Transferase		+	Cluster -432	16.6574	0	zgc:64204	A2BHA3;A8E5L0;Q8AY63;A0A8M6Z2B4;A8E5L0;Q8AY63;A0A8M6Z2B4;A2BHA3;A8E5L0;A8E5L0;A8E5L0;Q8AY63	creatine kinase;creatine kinase;creatine kinase;creatine kinase;creatine kinase
1.78963	-1.27118	-0.410304	0.0048975	-0.113758	0.000716122	biosynthetic process;cellular metabolic process;cellular modified amino acid biosynthetic process;cellular modified amino acid metabolic process;cellular process;metabolic process;nitrogen compound metabolic process;organic substance biosynthetic process;organic substance metabolic process;organonitrogen compound biosynthetic process;organonitrogen compound metabolic process;organophosphate biosy…	adenyl nucleotide binding;adenyl ribonucleotide binding;anion binding;ATP binding;binding;carbohydrate derivative binding;catalytic activity;creatine kinase activity;heterocyclic compound binding;ion binding;kinase activity;nucleoside phosphate binding;nucleotide binding;organic cyclic compound binding;phosphotransferase activity, nitrogenous group as acceptor;purine nucleotide binding;purine rib…	cellular anatomical entity;extracellular space	biosynthetic process;cellular modified amino acid metabolic process;cellular process;metabolic process;nitrogen compound metabolic process;phosphorus metabolic process;phosphorylation	cellular anatomical entity;extracellular space	Arginine and proline metabolism	ATP-gua_Ptrans;ATP-gua_PtransN	ACEVEDO_LIVER_CANCER_UP;APRELIKOVA_BRCA1_TARGETS;BASAKI_YBX1_TARGETS_DN;BLALOCK_ALZHEIMERS_DISEASE_DN;BLUM_RESPONSE_TO_SALIRASIB_DN;BOYLAN_MULTIPLE_MYELOMA_C_DN;BOYLAN_MULTIPLE_MYELOMA_PCA3_UP;CAIRO_HEPATOBLASTOMA_UP;CHAUHAN_RESPONSE_TO_METHOXYESTRADIOL_UP;CHIANG_LIVER_CANCER_SUBCLASS_INTERFERON_DN;CROMER_METASTASIS_DN;DELACROIX_RAR_TARGETS_DN;DELACROIX_RARG_BOUND_MEF;DIAZ_CHRONIC_MYELOGENOUS_LEU…	ATP-binding;Kinase;Nucleotide-binding;Proteomicsidentification;Referenceproteome;Transferase		+	Cluster -432	14.4941	0	CK-M	A2BHA3;A8E5L0;Q8AY63;A0A8M6Z2B4;A2BHA3;A2BHA3;A8E5L0;A2BHA3;Q8AY63	creatine kinase;creatine kinase;creatine kinase;creatine kinase
1.79939	-1.14705	-0.584783	0.0939484	0.122536	-0.284039	abscission;biological regulation;cell cycle checkpoint signaling;cell cycle phase transition;cell cycle process;cell projection assembly;cell projection organization;cellular component assembly;cellular component organization;cellular component organization or biogenesis;cellular localization;cellular macromolecule localization;cellular process;cilium assembly;cilium organization;cytokinesis;cyto…		bounding membrane of organelle;cellular anatomical entity;cytoplasmic side of membrane;cytoplasmic side of plasma membrane;cytoplasmic vesicle;cytoplasmic vesicle membrane;cytosol;endosome;endosome membrane;envelope;ESCRT complex;ESCRT III complex;intracellular membrane-bounded organelle;intracellular organelle;intracellular vesicle;late endosome;late endosome membrane;membrane;membrane protein c…	abscission;biological regulation;cellular component assembly;cellular component organization;cellular component organization or biogenesis;cellular localization;cellular process;cilium organization;cytokinesis;developmental process;endosomal transport;establishment of localization;intracellular signal transduction;localization;macromolecule localization;membrane organization;mitotic cell cycle ph…	cellular anatomical entity;cytoplasmic vesicle;cytosol;endosome;intracellular membrane-bounded organelle;intracellular organelle;membrane;membrane protein complex;midbody;nuclear envelope;organelle;organelle envelope;protein-containing complex;vesicle	Endocytosis	Snf7	BRUINS_UVC_RESPONSE_LATE;CHANDRAN_METASTASIS_TOP50_DN;CHARAFE_BREAST_CANCER_LUMINAL_VS_MESENCHYMAL_UP;COULOUARN_TEMPORAL_TGFB1_SIGNATURE_UP;FIGUEROA_AML_METHYLATION_CLUSTER_4_UP;FIGUEROA_AML_METHYLATION_CLUSTER_7_UP;HOUNKPE_HOUSEKEEPING_GENES;KEGG_ENDOCYTOSIS;KOINUMA_COLON_CANCER_MSI_DN;KOINUMA_TARGETS_OF_SMAD2_OR_SMAD3;LIN_NPAS4_TARGETS_UP;MARIADASON_REGULATED_BY_HISTONE_ACETYLATION_UP;MARSON_BO…	Coiledcoil;Cytoplasm;Endosome;Membrane;Proteintransport;Referenceproteome;Transport		+	Cluster -432	10.6525	0	chmp4b	Q7ZVC4;Q6IQ73;Q7ZVC4	Charged multivesicular body protein 4c;Charged multivesicular body protein 4b
1.79521	-1.18048	-0.415786	0.133598	0.0960874	-0.428632	ADP catabolic process;ADP metabolic process;aromatic compound catabolic process;ATP metabolic process;carbohydrate catabolic process;carbohydrate derivative catabolic process;carbohydrate derivative metabolic process;carbohydrate metabolic process;carboxylic acid metabolic process;catabolic process;cellular aromatic compound metabolic process;cellular catabolic process;cellular metabolic process;…	binding;carbon-oxygen lyase activity;catalytic activity;cation binding;hydro-lyase activity;ion binding;lyase activity;magnesium ion binding;metal ion binding;phosphopyruvate hydratase activity	catalytic complex;phosphopyruvate hydratase complex;protein-containing complex	carbohydrate derivative metabolic process;carbohydrate metabolic process;catabolic process;cellular aromatic compound metabolic process;cellular nitrogen compound metabolic process;cellular process;generation of precursor metabolites and energy;heterocycle metabolic process;metabolic process;monocarboxylic acid metabolic process;nitrogen compound metabolic process;nucleobase-containing compound c…	catalytic complex;phosphopyruvate hydratase complex;protein-containing complex	Glycolysis / Gluconeogenesis;Methane metabolism;RNA degradation	Enolase_C;Enolase_N	ACEVEDO_LIVER_CANCER_DN;ACEVEDO_LIVER_TUMOR_VS_NORMAL_ADJACENT_TISSUE_DN;ALONSO_METASTASIS_UP;BAELDE_DIABETIC_NEPHROPATHY_UP;BENPORATH_MYC_TARGETS_WITH_EBOX;BLUM_RESPONSE_TO_SALIRASIB_DN;BOSCO_ALLERGEN_INDUCED_TH2_ASSOCIATED_MODULE;BOYAULT_LIVER_CANCER_SUBCLASS_G3_UP;BRACHAT_RESPONSE_TO_CAMPTOTHECIN_DN;BRACHAT_RESPONSE_TO_METHOTREXATE_DN;BRUINS_UVC_RESPONSE_LATE;BRUINS_UVC_RESPONSE_VIA_TP53_GROUP…	Glycolysis;Lyase;Magnesium;Proteomicsidentification;Referenceproteome		+	Cluster -432	22.0356	0	eno1	A0A2R8Q1X2;Q6GQM9;Q6PC89;A0A2R8Q1X2;Q6GQM9;Q6TH14;Q6PC89;A0A2R8Q1X2;Q6GQM9;Q6TH14;A0A2R8Q1X2;Q6PC89;A0A2R8Q1X2;Q6TH14;Q6PC89;A0A2R8Q1X2;Q6TH14;A0A2R8Q1X2;Q6TH14	phosphopyruvate hydratase;phosphopyruvate hydratase;phosphopyruvate hydratase;phosphopyruvate hydratase;phosphopyruvate hydratase;phosphopyruvate hydratase;phosphopyruvate hydratase;phosphopyruvate hydratase
1.71952	-1.17638	-0.645796	0.114226	0.332758	-0.344331	actin cytoskeleton organization;actin filament organization;actin filament-based movement;actin filament-based process;actin-mediated cell contraction;actin-myosin filament sliding;actomyosin structure organization;adult heart development;anatomical structure development;anatomical structure formation involved in morphogenesis;anatomical structure morphogenesis;animal organ development;animal org…	actin binding;actin filament binding;adenyl nucleotide binding;adenyl ribonucleotide binding;anion binding;ATP binding;ATP-dependent activity;binding;carbohydrate derivative binding;cytoskeletal motor activity;cytoskeletal protein binding;heterocyclic compound binding;ion binding;microfilament motor activity;nucleoside phosphate binding;nucleotide binding;organic cyclic compound binding;protein b…	cellular anatomical entity;cytoplasm;inner mitochondrial membrane protein complex;membrane protein complex;MICOS complex;mitochondrial protein-containing complex;myosin complex;myosin filament;myosin II complex;protein-containing complex;supramolecular complex;supramolecular fiber;supramolecular polymer	actin cytoskeleton organization;anatomical structure development;anatomical structure formation involved in morphogenesis;cell development;cellular component assembly;cellular component organization;cellular component organization or biogenesis;cellular process;circulatory system process;cytoskeleton organization;developmental process;epithelium development;membrane organization;mitochondrion org…	cellular anatomical entity;cytoplasm;membrane protein complex;protein-containing complex	Tight junction;Viral myocarditis	IQ;MIC19_MIC25;Myosin_head;Myosin_N;Myosin_tail_1	ACEVEDO_METHYLATED_IN_LIVER_CANCER_DN;AFFAR_YY1_TARGETS_UP;ANDERSEN_CHOLANGIOCARCINOMA_CLASS2;BERTUCCI_MEDULLARY_VS_DUCTAL_BREAST_CANCER_DN;BONOME_OVARIAN_CANCER_SURVIVAL_SUBOPTIMAL_DEBULKING;BRUINS_UVC_RESPONSE_LATE;CARRILLOREIXACH_HEPATOBLASTOMA_VS_NORMAL_UP;CASORELLI_ACUTE_PROMYELOCYTIC_LEUKEMIA_DN;CHARAFE_BREAST_CANCER_LUMINAL_VS_MESENCHYMAL_UP;CHICAS_RB1_TARGETS_SENESCENT;COLDREN_GEFITINIB_R…	Actin-binding;ATP-binding;Coiledcoil;Disulfidebond;Membrane;Motorprotein;Myosin;Nucleotide-binding;Proteomicsidentification;Referenceproteome		+	Cluster -432	13.8985	0	cb20	A0A8M1NEM1;F1R6C7;A0A8M9PJW6;F1QVX3;A0A8M1NBP6;B8A568;A0A8M3AQG4;A0A8M9PEC3;Q6YJK1;A0A8M9PVN0;B8A569;A0A8M9PR47;B6IDE1;A0A8M9QFE6;A2BGX6;A0A8M3BA62;R4GDZ5;A0A8M1QUS6;E9QF07;Q6IQX1;A0A0R4INI3;A0A8M9QEC8;B6IDE0;F1QZW1;F1R6C7;A0A8M9PJW6;F1QVX3;A0A8M1NBP6;B8A568;A0A8M9PEC3;A0A8M9PVN0;B8A569;A0A8M9PR47;B6IDE1;A0A8M9QFE6;A2BGX6;R4GDZ5;E9QF07;Q6IQX1;A0A0R4INI3;A0A8M9QEC8;B6IDE0;F1QZW1;F1R6C7;A0A8M9PJW6;…	Slow myosin heavy chain 1;Slow myosin heavy chain 1;Slow myosin heavy chain 1;Slow myosin heavy chain 1;Slow myosin heavy chain 1;Slow myosin heavy chain 1;Slow myosin heavy chain 1;Slow myosin heavy chain 1;Slow myosin heavy chain 1;Slow myosin heavy chain 1;Slow myosin heavy chain 1;Slow myosin heavy chain 1;Slow myosin heavy chain 1;Slow myosin heavy chain 1;Slow myosin heavy chain 1;Slow myos…
1.59069	-1.39377	-0.592458	0.364573	0.161647	-0.130682		binding;cation binding;ion binding;metal ion binding	cellular anatomical entity;coated vesicle;COPII-coated ER to Golgi transport vesicle;cytoplasmic vesicle;intracellular membrane-bounded organelle;intracellular organelle;intracellular vesicle;membrane-bounded organelle;organelle;vesicle		cellular anatomical entity;coated vesicle;cytoplasmic vesicle;intracellular membrane-bounded organelle;intracellular organelle;organelle;vesicle		DDHD;SAM_1		Proteomicsidentification;Referenceproteome		+	Cluster -432	12.5227	0	si:dkey-192p21.3	Q08BR7	SEC23-interacting protein
1.69112	-1.28126	-0.605365	0.296702	0.0888188	-0.190014	cellular component organization;cellular component organization or biogenesis;cellular process;COPI coating of Golgi vesicle;Golgi transport vesicle coating;organelle organization;vesicle coating;vesicle organization	enzyme activator activity;enzyme regulator activity;GTPase activator activity;GTPase regulator activity;molecular function activator activity;molecular function regulator activity;nucleoside-triphosphatase regulator activity	bounding membrane of organelle;cellular anatomical entity;Golgi membrane;membrane;organelle membrane	cellular component organization;cellular component organization or biogenesis;cellular process;organelle organization;vesicle organization	cellular anatomical entity;membrane	Endocytosis	ArfGap	ACEVEDO_LIVER_TUMOR_VS_NORMAL_ADJACENT_TISSUE_UP;ACOSTA_PROLIFERATION_INDEPENDENT_MYC_TARGETS_DN;BERENJENO_TRANSFORMED_BY_RHOA_DN;BIOCARTA_ARAP_PATHWAY;BLALOCK_ALZHEIMERS_DISEASE_INCIPIENT_UP;BLALOCK_ALZHEIMERS_DISEASE_UP;BOYLAN_MULTIPLE_MYELOMA_C_D_DN;BOYLAN_MULTIPLE_MYELOMA_D_CLUSTER_DN;BROCKE_APOPTOSIS_REVERSED_BY_IL6;BUYTAERT_PHOTODYNAMIC_THERAPY_STRESS_UP;CASORELLI_ACUTE_PROMYELOCYTIC_LEUKEM…	Metal-binding;Proteomicsidentification;Referenceproteome;Zinc;Zinc-finger		+	Cluster -432	11.1551	0	arfgap2	A0A8M2B5S0;Q6TNW0;A0A8M2B5S0	ADP-ribosylation factor GTPase-activating protein 2 isoform X1;ADP-ribosylation factor GTPase-activating protein 2 isoform X1
1.80859	-0.798527	-0.489209	0.294801	0.0571904	-0.872844	anatomical structure development;biological regulation;cellular component assembly;cellular component organization;cellular component organization or biogenesis;cellular process;chromatin organization;chromatin remodeling;chromosome condensation;chromosome organization;developmental process;negative regulation of biological process;negative regulation of cellular metabolic process;negative regula…	binding;chromatin binding;chromatin DNA binding;DNA binding;double-stranded DNA binding;nucleic acid binding;nucleosomal DNA binding;nucleosome binding;organic cyclic compound binding;protein-containing complex binding;structural constituent of chromatin;structural molecule activity	cellular anatomical entity;chromatin;intracellular membrane-bounded organelle;intracellular organelle;membrane-bounded organelle;nucleosome;nucleus;organelle;protein-containing complex;protein-DNA complex	anatomical structure development;biological regulation;cellular component assembly;cellular component organization;cellular component organization or biogenesis;cellular process;chromatin organization;chromosome organization;developmental process;organelle organization;protein-containing complex assembly;regulation of biological process;regulation of DNA metabolic process;regulation of metabolic …	cellular anatomical entity;intracellular membrane-bounded organelle;intracellular organelle;nucleosome;nucleus;organelle;protein-containing complex;protein-DNA complex		HMG14_17;Linker_histone		Chromosome;DNA-binding;Nucleus;Proteomicsidentification;Referenceproteome		+	Cluster -432	11.6128	0	si:dkey-108k21.21	A0A140LH34;A0A140LH11;A0A8M2BI26;E7F8J2;A0A140LGZ1;A0A140LH63;E9QFU6;A0A140LH24;A0A140LFZ1;A0A140LH34;E7F5A4;A0A140LH11;F1R9N6;R4GEY3;Q568D0;E7FAK0;A0A8M2BI26;A4QN90;E7F8J2;A0A140LGZ1;A0A140LH63;E9QFU6;Q0P452;A0A140LH24;A0A8M6Z7Z5;A0A140LFZ1;A0A140LH34;E7F5A4;A0A140LH11;F1R9N6;R4GEY3;E7FAK0;A0A8M2BI26;E7F8J2;Q503M9;A0A140LGZ1;A0A140LH63;E9QFU6;A0A140LH24;A0A140LFZ1;A0A140LH34;A0A140LH11;A0A8M2BI2…	Histone H1-like;Histone H1-like;Histone H1-like;Histone H1-like;Histone H1-like;Histone H1-like;Histone H1-like;Histone H1-like;Histone H1-like
1.92725	-0.738483	-0.455114	0.0833757	-0.0982642	-0.718763	anatomical structure development;animal organ development;biological regulation;camera-type eye development;cell junction assembly;cell junction organization;cellular component assembly;cellular component organization;cellular component organization or biogenesis;cellular process;clustering of voltage-gated calcium channels;developmental process;eye development;membrane organization;neuronal ion …	adenyl nucleotide binding;binding;catalytic activity;DNA-binding transcription factor binding;heterocyclic compound binding;NAD binding;nucleoside phosphate binding;nucleotide binding;organic cyclic compound binding;oxidoreductase activity;oxidoreductase activity, acting on CH-OH group of donors;oxidoreductase activity, acting on the CH-OH group of donors, NAD or NADP as acceptor;protein binding;…	basolateral plasma membrane;cellular anatomical entity;intracellular membrane-bounded organelle;intracellular organelle;membrane;membrane-bounded organelle;nucleus;organelle;plasma membrane region	anatomical structure development;biological regulation;cell junction organization;cellular component assembly;cellular component organization;cellular component organization or biogenesis;cellular process;developmental process;membrane organization;regulation of biological process;regulation of DNA-templated transcription;regulation of metabolic process;sensory organ development;synapse assembly;…	cellular anatomical entity;intracellular membrane-bounded organelle;intracellular organelle;membrane;nucleus;organelle	Chronic myeloid leukemia;Notch signaling pathway;Pathways in cancer;Wnt signaling pathway	2-Hacid_dh;2-Hacid_dh_C	BAELDE_DIABETIC_NEPHROPATHY_DN;BIOCARTA_CTBP1_PATHWAY;BIOCARTA_WNT_PATHWAY;BLALOCK_ALZHEIMERS_DISEASE_UP;CHAUHAN_RESPONSE_TO_METHOXYESTRADIOL_DN;ENK_UV_RESPONSE_KERATINOCYTE_DN;FLECHNER_BIOPSY_KIDNEY_TRANSPLANT_REJECTED_VS_OK_DN;HAHTOLA_MYCOSIS_FUNGOIDES_SKIN_UP;HOUNKPE_HOUSEKEEPING_GENES;KAUFFMANN_DNA_REPLICATION_GENES;KEGG_CHRONIC_MYELOID_LEUKEMIA;KEGG_MEDICUS_REFERENCE_GENE_SILENCING_BY_METHYL…	Nucleus;Oxidoreductase;Proteomicsidentification;Referenceproteome		+	Cluster -432	16.3002	0	wu:fb96g03	A0A8M2BKF1;Q1RLQ4;Q5BU17;Q5BU19;Q1RLQ4;Q5BU17;Q5BU19;Q5BU19	C-terminal binding protein 1 isoform X1;C-terminal-binding protein 1;C-terminal-binding protein 2 isoform 1
1.92814	-0.843415	-0.394475	-0.148294	0.0800794	-0.622033	anatomical structure development;developmental growth;developmental process;fin regeneration;growth;keratinization;multicellular organismal process;regeneration;tissue regeneration	structural constituent of skin epidermis;structural molecule activity	cellular anatomical entity;intermediate filament;keratin filament;polymeric cytoskeletal fiber;supramolecular complex;supramolecular fiber;supramolecular polymer	anatomical structure development;developmental process;growth;multicellular organismal process	cellular anatomical entity		Filament;Keratin_2_head		Coiledcoil;Intermediatefilament;Keratin;Proteomicsidentification;Referenceproteome		+	Cluster -432	12.8826	0	si:dkey-222f2.1	F1QK60;F1RDG4;F1QV31;F1QK60;F1RDG4;F1RDG4	Keratin 4;Keratin 4;Keratin, type II cytoskeletal 8 isoform X1
1.91531	-0.921663	-0.219703	-0.55261	0.117368	-0.338699	cellular aromatic compound metabolic process;cellular metabolic process;cellular nitrogen compound metabolic process;cellular process;heterocycle metabolic process;macromolecule metabolic process;metabolic process;mRNA metabolic process;mRNA processing;mRNA splicing, via spliceosome;nitrogen compound metabolic process;nucleic acid metabolic process;nucleobase-containing compound metabolic process…		cellular anatomical entity;intracellular membrane-bounded organelle;intracellular organelle;membrane-bounded organelle;nuclear protein-containing complex;nucleus;organelle;precatalytic spliceosome;protein-containing complex;ribonucleoprotein complex;spliceosomal complex;U2-type precatalytic spliceosome;U2-type spliceosomal complex	cellular aromatic compound metabolic process;cellular nitrogen compound metabolic process;cellular process;heterocycle metabolic process;macromolecule metabolic process;metabolic process;mRNA metabolic process;mRNA processing;nitrogen compound metabolic process;nucleobase-containing compound metabolic process;primary metabolic process;RNA metabolic process;RNA processing;RNA splicing;RNA splicing…	cellular anatomical entity;intracellular membrane-bounded organelle;intracellular organelle;nucleus;organelle;protein-containing complex;ribonucleoprotein complex;spliceosomal complex	Spliceosome	PRP38;PRP38_assoc	BENPORATH_NANOG_TARGETS;BENPORATH_NOS_TARGETS;BENPORATH_OCT4_TARGETS;BENPORATH_SOX2_TARGETS;FOSTER_TOLERANT_MACROPHAGE_DN;GAUSSMANN_MLL_AF4_FUSION_TARGETS_G_UP;GEORGES_CELL_CYCLE_MIR192_TARGETS;GEORGES_TARGETS_OF_MIR192_AND_MIR215;HOUNKPE_HOUSEKEEPING_GENES;KEGG_SPLICEOSOME;KRIEG_KDM3A_TARGETS_NOT_HYPOXIA;LASTOWSKA_NEUROBLASTOMA_COPY_NUMBER_DN;MARSON_BOUND_BY_E2F4_UNSTIMULATED;RAY_TUMORIGENESIS_B…	Coiledcoil;mRNAprocessing;mRNAsplicing;Nucleus;Referenceproteome;Spliceosome		+	Cluster -432	12.3651	0	prpf38a	Q6DHU4	Pre-mRNA-splicing factor 38A
1.89291	-1.01329	-0.0966101	-0.435361	0.0819654	-0.429611	amide biosynthetic process;amide metabolic process;biosynthetic process;cellular biosynthetic process;cellular metabolic process;cellular nitrogen compound biosynthetic process;cellular nitrogen compound metabolic process;cellular process;macromolecule biosynthetic process;macromolecule metabolic process;metabolic process;nitrogen compound metabolic process;organic substance biosynthetic process;…	binding;nucleic acid binding;organic cyclic compound binding;RNA binding;structural constituent of ribosome;structural molecule activity	protein-containing complex;ribonucleoprotein complex;ribosomal subunit;small ribosomal subunit	amide metabolic process;biosynthetic process;cellular nitrogen compound metabolic process;cellular process;macromolecule biosynthetic process;macromolecule metabolic process;metabolic process;nitrogen compound metabolic process;peptide metabolic process;primary metabolic process;protein metabolic process;translation	protein-containing complex;ribonucleoprotein complex;small ribosomal subunit	Ribosome	Ribosomal_S10		3D-structure;Proteomicsidentification;Referenceproteome;Ribonucleoprotein;Ribosomalprotein		+	Cluster -432	10.7398	0	zgc:77758	Q6P6E7	Small ribosomal subunit protein uS10
1.83904	-1.11611	-0.0323062	-0.390534	0.144589	-0.44468	biological regulation;cell cycle process;cell projection assembly;cell projection organization;cell surface receptor signaling pathway;cellular component assembly;cellular component organization;cellular component organization or biogenesis;cellular metabolic process;cellular process;cilium assembly;cilium organization;cytoskeleton organization;endocytosis;establishment of localization;import int…	adenyl nucleotide binding;adenyl ribonucleotide binding;anion binding;ATP binding;binding;carbohydrate derivative binding;catalytic activity;catalytic activity, acting on a protein;heterocyclic compound binding;ion binding;kinase activity;nucleoside phosphate binding;nucleotide binding;organic cyclic compound binding;phosphotransferase activity, alcohol group as acceptor;protein kinase activity;p…	cellular anatomical entity;cytoplasm;intracellular membrane-bounded organelle;intracellular organelle;membrane-bounded organelle;microtubule;nucleus;organelle;polymeric cytoskeletal fiber;spindle microtubule;supramolecular complex;supramolecular fiber;supramolecular polymer	biological regulation;cell surface receptor signaling pathway;cellular component assembly;cellular component organization;cellular component organization or biogenesis;cellular process;cilium organization;cytoskeleton organization;endocytosis;establishment of localization;localization;macromolecule metabolic process;macromolecule modification;metabolic process;microtubule cytoskeleton organizatio…	cellular anatomical entity;cytoplasm;intracellular membrane-bounded organelle;intracellular organelle;microtubule;nucleus;organelle	Circadian rhythm - fly;Circadian rhythm - mammal;Gap junction;Hedgehog signaling pathway;Wnt signaling pathway	Pkinase		ATP-binding;Cytoplasm;Kinase;Nucleotide-binding;Nucleus;Referenceproteome;Serine/threonine-proteinkinase;Transferase;Wntsignalingpathway		+	Cluster -432	10.5006	0	csnk1da	Q7T2E3;Q6P3K7;Q6P109;Q7T2E3	Casein kinase I isoform delta-B;Casein kinase I isoform delta-A
1.97634	-0.573762	-0.771867	-0.363856	-0.109846	-0.157007	ameboidal-type cell migration;anatomical structure development;cell migration;cell migration involved in gastrulation;cell motility;cellular process;developmental growth;developmental process;fin regeneration;growth;regeneration;tissue regeneration	structural molecule activity	cellular anatomical entity;intermediate filament;polymeric cytoskeletal fiber;supramolecular complex;supramolecular fiber;supramolecular polymer	anatomical structure development;cell motility;cellular process;developmental process;growth	cellular anatomical entity		Filament		Coiledcoil;Intermediatefilament;Keratin;Proteomicsidentification;Referenceproteome		+	Cluster -432	10.3696	0	cyt1l	Q1LXJ1;Q567W2;A0A8M1NXG3;Q568U3;Q6DHB6;Q6DHU3;Q1LXJ7;Q1LXJ9;Q9PWD8;Q1LXK0;B0UYS0;Q1LXJ1;A0A8M1NXG3;Q568U3;Q6DHB6;Q6DHU3;Q1LXJ7;Q1LXJ9;Q9PWD8;B0UYS0;Q1LXJ1;A0A8M9PFE6;Q568U3;Q6DHB6;Q1LXJ7;Q1RLR3;Q9PWD8;B0UYS0;Q05AL9;Q1LXJ1;A0A8M1NXG3;Q568U3;Q6DHB6;Q6DHU3;Q1LXJ7;Q1LXJ9;Q9PWD8;B0UYS0;Q1LXJ7;B0UYS0;Q568U3;Q6DHB6;Q1LXJ7;Q9PWD8;B0UYS0;Q6DHB6;Q1LXJ7;Q9PWD8;B0UYS0;Q1LXJ1;Q568U3;Q6DHB6;Q1LXJ7;Q9PWD8;Q1LXJ…	Type I keratin E7-like;Type I keratin E7-like;Keratin 15;Keratin 15;Keratin 15;Keratin 15;Keratin 15;Keratin 17;Keratin 17;Keratin 17;Keratin 17;Type I cytokeratin, enveloping layer,-like;Type I cytokeratin, enveloping layer,-like;Type I cytokeratin, enveloping layer,-like;Type I cytokeratin, enveloping layer,-like;Type I cytokeratin, enveloping layer,-like
1.97745	-0.852875	-0.211539	-0.456058	-0.177843	-0.279138	amide biosynthetic process;amide metabolic process;biosynthetic process;cellular biosynthetic process;cellular metabolic process;cellular nitrogen compound biosynthetic process;cellular nitrogen compound metabolic process;cellular process;macromolecule biosynthetic process;macromolecule metabolic process;metabolic process;nitrogen compound metabolic process;organic substance biosynthetic process;…	structural constituent of ribosome;structural molecule activity	cellular anatomical entity;intracellular non-membrane-bounded organelle;intracellular organelle;non-membrane-bounded organelle;organelle;protein-containing complex;ribonucleoprotein complex;ribosome	amide metabolic process;biosynthetic process;cellular nitrogen compound metabolic process;cellular process;macromolecule biosynthetic process;macromolecule metabolic process;metabolic process;nitrogen compound metabolic process;peptide metabolic process;primary metabolic process;protein metabolic process;translation	cellular anatomical entity;intracellular non-membrane-bounded organelle;intracellular organelle;non-membrane-bounded organelle;organelle;protein-containing complex;ribonucleoprotein complex;ribosome	Ribosome	Ribosomal_S17e		3D-structure;Proteomicsidentification;Referenceproteome;Ribonucleoprotein;Ribosomalprotein		+	Cluster -432	14.2303	0	zgc:114188	Q5BJA1;Q5BJA1;Q6P6F0	Small ribosomal subunit protein eS17;Small ribosomal subunit protein eS17
1.97683	-0.84749	-0.122132	-0.452487	-0.291335	-0.263385	biological regulation;regulation of alternative mRNA splicing, via spliceosome;regulation of biological process;regulation of biosynthetic process;regulation of cellular biosynthetic process;regulation of cellular metabolic process;regulation of cellular process;regulation of gene expression;regulation of macromolecule biosynthetic process;regulation of macromolecule metabolic process;regulation …	binding;mRNA 3'-UTR binding;mRNA binding;nucleic acid binding;organic cyclic compound binding;poly(A) binding;poly-purine tract binding;RNA binding;single-stranded RNA binding	cellular anatomical entity;intracellular membrane-bounded organelle;intracellular organelle;membrane-bounded organelle;nucleus;organelle	biological regulation;regulation of biological process;regulation of metabolic process	cellular anatomical entity;intracellular membrane-bounded organelle;intracellular organelle;nucleus;organelle		KH_1;Qua1;Sam68-YY	ACEVEDO_LIVER_CANCER_UP;AFFAR_YY1_TARGETS_DN;ANDERSEN_LIVER_CANCER_KRT19_UP;BENPORATH_NANOG_TARGETS;BIDUS_METASTASIS_UP;BIOCARTA_SAM68_PATHWAY;BLALOCK_ALZHEIMERS_DISEASE_DN;BLALOCK_ALZHEIMERS_DISEASE_UP;BUYTAERT_PHOTODYNAMIC_THERAPY_STRESS_UP;DESERT_STEM_CELL_HEPATOCELLULAR_CARCINOMA_SUBCLASS_UP;DIAZ_CHRONIC_MYELOGENOUS_LEUKEMIA_UP;FISCHER_DREAM_TARGETS;FOSTER_TOLERANT_MACROPHAGE_DN;GRAESSMANN_AP…	Proteomicsidentification;Referenceproteome;RNA-binding;Transcription;Transcriptionregulation		+	Cluster -432	13.2795	0	khdrbs1	Q6NW56;Q6NW62;Q6NW56	KH domain containing, RNA binding, signal transduction associated 1;KH domain containing, RNA binding, signal transduction associated 1
1.97415	-0.894174	-0.357613	-0.261689	-0.21136	-0.24931	anatomical structure development;animal organ development;developmental process;heart development;heart valve development;multicellular organismal process;muscle contraction;muscle system process;skeletal muscle contraction;striated muscle contraction;system process		protein-containing complex;troponin complex	anatomical structure development;developmental process;multicellular organismal process;muscle contraction;muscle system process	protein-containing complex		Troponin		Coiledcoil;Muscleprotein;Proteomicsidentification;Referenceproteome		+	Cluster -432	13.2829	0	tnni2a.4	A0A8M2BA47;A0A8M2BA47;F1QCC0;A0A8M2BA47;Q7ZUR7;F1QCC0;Q6DHU6;Q6DHP2;Q5U3E9;A0A8M2BA47;Q7ZUR7;F1QCC0;Q6DHP2;A0A8M2BA47;Q7ZUR7;F1QCC0;A0A8M2BA47;Q6DHU6;Q6DHP2;A0A8M2BA47;Q7ZUR7;A0A8N7TEP8;Q5PR62	Troponin I, skeletal, fast 2a.4 isoform X1;Troponin I, skeletal, fast 2a.4 isoform X1;Troponin I, skeletal, fast 2a.4 isoform X1;Troponin I, skeletal, fast 2a.4 isoform X1;Troponin I, skeletal, fast 2a.4 isoform X1;Troponin I, skeletal, fast 2a.4 isoform X1;Troponin I, skeletal, fast 2a.4 isoform X1
1.99129	-0.779495	-0.453155	-0.376673	-0.131889	-0.250075	cellular aromatic compound metabolic process;cellular metabolic process;cellular nitrogen compound metabolic process;cellular process;heterocycle metabolic process;macromolecule metabolic process;metabolic process;ncRNA metabolic process;ncRNA processing;nitrogen compound metabolic process;nucleic acid metabolic process;nucleobase-containing compound metabolic process;organic cyclic compound meta…	binding;catalytic activity;catalytic activity, acting on a protein;cis-trans isomerase activity;DNA binding;isomerase activity;nucleic acid binding;organic cyclic compound binding;peptidyl-prolyl cis-trans isomerase activity	cellular anatomical entity;cytoplasm;intracellular membrane-bounded organelle;intracellular non-membrane-bounded organelle;intracellular organelle;membrane-bounded organelle;non-membrane-bounded organelle;nucleolus;nucleus;organelle;spindle	cellular aromatic compound metabolic process;cellular nitrogen compound metabolic process;cellular process;heterocycle metabolic process;macromolecule metabolic process;metabolic process;nitrogen compound metabolic process;nucleobase-containing compound metabolic process;primary metabolic process;RNA metabolic process;RNA processing;rRNA metabolic process;rRNA processing	cellular anatomical entity;cytoplasm;intracellular membrane-bounded organelle;intracellular non-membrane-bounded organelle;intracellular organelle;non-membrane-bounded organelle;nucleolus;nucleus;organelle		Rotamase_3	BENPORATH_SOX2_TARGETS;BLALOCK_ALZHEIMERS_DISEASE_UP;BRUINS_UVC_RESPONSE_LATE;CASORELLI_ACUTE_PROMYELOCYTIC_LEUKEMIA_DN;ENK_UV_RESPONSE_EPIDERMIS_UP;LIU_NASOPHARYNGEAL_CARCINOMA;MOOTHA_HUMAN_MITODB_6_2002;MOOTHA_MITOCHONDRIA;MOREAUX_MULTIPLE_MYELOMA_BY_TACI_UP;MULLIGHAN_NPM1_SIGNATURE_3_UP;ONKEN_UVEAL_MELANOMA_UP;RHEIN_ALL_GLUCOCORTICOID_THERAPY_DN;SPIELMAN_LYMPHOBLAST_EUROPEAN_VS_ASIAN_UP;TIEN_I…	Cytoplasm;Cytoskeleton;DNA-binding;Isomerase;Nucleus;Referenceproteome;Rotamase		+	Cluster -432	13.7842	0	pin4	Q503Y7	Peptidyl-prolyl cis-trans isomerase NIMA-interacting 4
1.94863	-0.857641	-0.59843	-0.235066	-0.0268087	-0.230681	amide biosynthetic process;amide metabolic process;anatomical structure development;biosynthetic process;cell activation;cell differentiation;cellular aromatic compound metabolic process;cellular biosynthetic process;cellular developmental process;cellular metabolic process;cellular nitrogen compound biosynthetic process;cellular nitrogen compound metabolic process;cellular process;chordate embry…	binding;nucleic acid binding;organic cyclic compound binding;RNA binding;structural constituent of ribosome;structural molecule activity	cytosolic large ribosomal subunit;large ribosomal subunit;protein-containing complex;ribonucleoprotein complex;ribosomal subunit	amide metabolic process;anatomical structure development;biosynthetic process;cell activation;cell differentiation;cellular aromatic compound metabolic process;cellular nitrogen compound metabolic process;cellular process;developmental process;embryo development;heterocycle metabolic process;immune system process;macromolecule biosynthetic process;macromolecule metabolic process;metabolic process…	protein-containing complex;ribonucleoprotein complex	Ribosome	Ribosomal_L1	ACEVEDO_LIVER_TUMOR_VS_NORMAL_ADJACENT_TISSUE_UP;ALCALA_APOPTOSIS;ALONSO_METASTASIS_UP;ANDERSEN_LIVER_CANCER_KRT19_UP;BHATI_G2M_ARREST_BY_2METHOXYESTRADIOL_DN;BILANGES_RAPAMYCIN_SENSITIVE_VIA_TSC1_AND_TSC2;BILANGES_SERUM_SENSITIVE_GENES;CAIRO_HEPATOBLASTOMA_CLASSES_UP;CAIRO_HEPATOBLASTOMA_POOR_SURVIVAL;CARRILLOREIXACH_HEPATOBLASTOMA_VS_NORMAL_UP;DELACROIX_RARG_BOUND_MEF;ENK_UV_RESPONSE_KERATINOCY…	Cytoplasm;Referenceproteome;Ribonucleoprotein;Ribosomalprotein		+	Cluster -432	12.3928	0	rpl10a	Q6PC69	Large ribosomal subunit protein uL1
1.92032	-1.0453	-0.222181	-0.127864	-0.352492	-0.172488	activation of immune response;activation of innate immune response;apoptotic process;biological process involved in interspecies interaction between organisms;biological regulation;cell death;cellular process;defense response;defense response to bacterium;defense response to other organism;immune response;immune response-activating signaling pathway;immune response-regulating signaling pathway;im…	binding;protein binding;protein domain specific binding;Pyrin domain binding	canonical inflammasome complex;cellular anatomical entity;cytoplasm;NLRP1 inflammasome complex;NLRP3 inflammasome complex;NLRP6 inflammasome complex;protein-containing complex	biological process involved in interspecies interaction between organisms;biological regulation;cellular process;defense response to other organism;immune response;immune system process;inflammatory response;programmed cell death;regulation of biological process;regulation of metabolic process;response to biotic stimulus;response to external stimulus;response to stimulus;response to stress;signal…	cellular anatomical entity;cytoplasm;protein-containing complex		CARD;PYRIN	BENPORATH_SUZ12_TARGETS;BUYTAERT_PHOTODYNAMIC_THERAPY_STRESS_DN;CHANDRAN_METASTASIS_DN;CHEN_METABOLIC_SYNDROM_NETWORK;DANG_BOUND_BY_MYC;DOANE_RESPONSE_TO_ANDROGEN_DN;FURUKAWA_DUSP6_TARGETS_PCI35_UP;GOZGIT_ESR1_TARGETS_DN;HOLLMANN_APOPTOSIS_VIA_CD40_DN;HUMMERICH_SKIN_CANCER_PROGRESSION_UP;IVANOVA_HEMATOPOIESIS_INTERMEDIATE_PROGENITOR;JAEGER_METASTASIS_DN;JINESH_BLEBBISHIELD_VS_LIVE_CONTROL_DN;KEGG…	3D-structure;Apoptosis;Cytoplasm;Immunity;Inflammasome;Inflammatoryresponse;Innateimmunity;Referenceproteome;Tumorsuppressor		+	Cluster -432	10.7502	0	pycard	Q9I9N6	Apoptosis-associated speck-like protein containing a CARD
1.81979	0.428406	-0.86152	-0.20735	-0.699677	-0.479651	cellular process;protein folding;response to abiotic stimulus;response to heat;response to stimulus;response to stress;response to temperature stimulus	adenyl nucleotide binding;adenyl ribonucleotide binding;anion binding;ATP binding;binding;carbohydrate derivative binding;cation binding;heat shock protein binding;heterocyclic compound binding;ion binding;metal ion binding;nucleoside phosphate binding;nucleotide binding;organic cyclic compound binding;protein binding;purine nucleotide binding;purine ribonucleoside triphosphate binding;purine rib…		cellular process;protein folding;response to abiotic stimulus;response to heat;response to stimulus;response to stress			DnaJ;DnaJ_C;DnaJ_CXXCXGXG		Metal-binding;Proteomicsidentification;Referenceproteome;Repeat;Zinc;Zinc-finger		+	Cluster -432	10.0164	0	dnaja3a	A0A8M2BFS1	DnaJ homolog subfamily A member 3, mitochondrial isoform X1
1.9383	0.188302	-0.537572	-0.341671	-0.51442	-0.732937	biological regulation;cellular process;regulation of biological process;regulation of cell cycle;regulation of cellular process;regulation of mitotic cell cycle;signal transduction	catalytic activity;monooxygenase activity;oxidoreductase activity	cellular anatomical entity;cytoplasm	biological regulation;cellular process;regulation of biological process;regulation of cell cycle;signal transduction	cellular anatomical entity;cytoplasm	Cell cycle;Neurotrophin signaling pathway;Oocyte meiosis	14-3-3		Monooxygenase;Oxidoreductase;Proteomicsidentification;Referenceproteome		+	Cluster -432	10.4887	0	im:7138781	Q5CZQ1;Q5CZQ1;Q7ZW20	Tyrosine 3-monooxygenase/tryptophan 5-monooxygenase activation protein, epsilon polypeptide 2;Tyrosine 3-monooxygenase/tryptophan 5-monooxygenase activation protein, epsilon polypeptide 2
1.97808	-0.0321305	-0.263654	-0.781554	-0.441222	-0.459517							TCRP1	BENPORATH_SOX2_TARGETS;BILD_MYC_ONCOGENIC_SIGNATURE;BROWNE_HCMV_INFECTION_18HR_UP;BROWNE_HCMV_INFECTION_6HR_DN;DACOSTA_UV_RESPONSE_VIA_ERCC3_DN;DACOSTA_UV_RESPONSE_VIA_ERCC3_TTD_DN;DACOSTA_UV_RESPONSE_VIA_ERCC3_XPCS_DN;HOUNKPE_HOUSEKEEPING_GENES;IVANOVA_HEMATOPOIESIS_STEM_CELL_LONG_TERM;LASTOWSKA_NEUROBLASTOMA_COPY_NUMBER_DN;SHEN_SMARCA2_TARGETS_UP	Referenceproteome		+	Cluster -432	12.1088	0	fam168a	A0A8M2BKV9	Protein FAM168A isoform X1
1.98753	0.0544616	-0.487536	-0.565064	-0.481945	-0.507446	amide biosynthetic process;amide metabolic process;anatomical structure development;biosynthetic process;cell development;cellular biosynthetic process;cellular developmental process;cellular metabolic process;cellular nitrogen compound biosynthetic process;cellular nitrogen compound metabolic process;cellular process;developmental process;hemopoiesis;macromolecule biosynthetic process;macromolec…	binding;nucleic acid binding;organic cyclic compound binding;RNA binding;structural constituent of ribosome;structural molecule activity	cytosolic large ribosomal subunit;large ribosomal subunit;protein-containing complex;ribonucleoprotein complex;ribosomal subunit	amide metabolic process;anatomical structure development;biosynthetic process;cell development;cellular nitrogen compound metabolic process;cellular process;developmental process;macromolecule biosynthetic process;macromolecule metabolic process;metabolic process;nitrogen compound metabolic process;peptide metabolic process;primary metabolic process;protein metabolic process;translation	protein-containing complex;ribonucleoprotein complex	Ribosome	Ribosomal_L19e	ACEVEDO_NORMAL_TISSUE_ADJACENT_TO_LIVER_TUMOR_DN;BENPORATH_MYC_MAX_TARGETS;BENPORATH_MYC_TARGETS_WITH_EBOX;CAIRO_HEPATOBLASTOMA_CLASSES_UP;CARRILLOREIXACH_HEPATOBLASTOMA_VS_NORMAL_UP;CREIGHTON_ENDOCRINE_THERAPY_RESISTANCE_1;DANG_BOUND_BY_MYC;DANG_MYC_TARGETS_UP;DELACROIX_RARG_BOUND_MEF;ENK_UV_RESPONSE_KERATINOCYTE_UP;FERNANDEZ_BOUND_BY_MYC;FLECHNER_PBL_KIDNEY_TRANSPLANT_OK_VS_DONOR_UP;HEDENFALK_B…	3D-structure;Cytoplasm;Referenceproteome;Ribonucleoprotein;Ribosomalprotein		+	Cluster -432	11.092	0	rpl19	Q6P5L3	Large ribosomal subunit protein eL19
1.92804	0.17454	-0.380784	-0.656532	-0.299442	-0.765826	cellular component organization;cellular component organization or biogenesis;cellular process;chromatin organization;protein-containing complex organization;protein-DNA complex organization	binding;chromatin binding;chromatin DNA binding;DNA binding;nucleic acid binding;nucleosomal DNA binding;nucleosome binding;organic cyclic compound binding;protein-containing complex binding	cellular anatomical entity;chromatin;intracellular membrane-bounded organelle;intracellular organelle;membrane-bounded organelle;nucleus;organelle;protein-containing complex;protein-DNA complex	cellular component organization;cellular component organization or biogenesis;cellular process;chromatin organization	cellular anatomical entity;intracellular membrane-bounded organelle;intracellular organelle;nucleus;organelle;protein-containing complex;protein-DNA complex		HMG14_17		Proteomicsidentification;Referenceproteome		+	Cluster -432	10.467	0	zgc:123210	E9QH74;Q3B732;Q3B732	High mobility group nucleosomal-binding domain 3;High mobility group nucleosomal-binding domain 2
1.96371	0.0198052	-0.466566	-0.811588	-0.256953	-0.448408	anatomical structure development;animal organ development;developmental process;heart development	binding;cytoskeletal protein binding;enzyme binding;protein binding;S100 protein binding;tubulin binding;ubiquitin protein ligase binding;ubiquitin-like protein ligase binding	cellular anatomical entity;cytoplasm;intracellular membrane-bounded organelle;intracellular organelle;membrane-bounded organelle;nucleus;organelle	anatomical structure development;developmental process	cellular anatomical entity;cytoplasm;intracellular membrane-bounded organelle;intracellular organelle;nucleus;organelle	Wnt signaling pathway	CS;SGS;Siah-Interact_N		Acetylation;Cytoplasm;Nucleus;Phosphoprotein;Proteomicsidentification;Referenceproteome;Ublconjugationpathway		+	Cluster -432	12.5193	0	zgc:76993	Q6NYG2	Calcyclin-binding protein
1.92993	0.0287183	-0.0384715	-0.485986	-0.782121	-0.652065			catalytic complex;inner mitochondrial membrane protein complex;membrane protein complex;mitochondrial protein-containing complex;mitochondrial respiratory chain complex I;NADH dehydrogenase complex;oxidoreductase complex;protein-containing complex;respiratory chain complex;respiratory chain complex I;transmembrane transporter complex;transporter complex		catalytic complex;membrane protein complex;NADH dehydrogenase complex;oxidoreductase complex;protein-containing complex	Alzheimer's disease;Huntington's disease;Oxidative phosphorylation;Parkinson's disease	NDUF_B5		Membrane;Mitochondrion;Proteomicsidentification;Referenceproteome;Transmembrane;Transmembranehelix;Ubiquinone		+	Cluster -432	12.3608	0	hm:zeh0024	A8E5B7	NADH dehydrogenase [ubiquinone] 1 beta subcomplex subunit 5, mitochondrial
1.86512	0.257651	-0.100548	-0.559274	-0.555536	-0.907418	3'-UTR-mediated mRNA stabilization;actin cytoskeleton organization;actin filament-based process;actomyosin structure organization;anatomical structure development;anatomical structure formation involved in morphogenesis;biological regulation;cellular aromatic compound metabolic process;cellular component assembly;cellular component assembly involved in morphogenesis;cellular component organizatio…	binding;mRNA binding;nucleic acid binding;organic cyclic compound binding;protein binding;protein domain specific binding;RNA binding;SH3 domain binding	cellular anatomical entity;cytoplasm;intracellular membrane-bounded organelle;intracellular organelle;membrane-bounded organelle;nucleus;organelle	actin cytoskeleton organization;anatomical structure development;anatomical structure formation involved in morphogenesis;biological regulation;cellular aromatic compound metabolic process;cellular component assembly;cellular component organization;cellular component organization or biogenesis;cellular nitrogen compound metabolic process;cellular process;cytoskeleton organization;developmental pr…	cellular anatomical entity;cytoplasm;intracellular membrane-bounded organelle;intracellular organelle;nucleus;organelle		KH_1;Quaking_NLS;STAR_dimer		Alternativesplicing;Cytoplasm;Developmentalprotein;Differentiation;mRNAprocessing;mRNAsplicing;mRNAtransport;Nucleus;Referenceproteome;RNA-binding;SH3-binding;Translationregulation;Transport		+	Cluster -432	12.6137	0	qkia	Q6P0D0;A0A8M9QA18;Q6P0D0;Q6P104	Protein quaking-A;Protein quaking-A
1.42921	NaN	NaN	-0.283865	-0.240359	-0.904988	anatomical structure development;biological regulation;developmental process;negative regulation of biological process;negative regulation of biosynthetic process;negative regulation of cellular biosynthetic process;negative regulation of cellular metabolic process;negative regulation of cellular process;negative regulation of DNA-templated transcription;negative regulation of macromolecule biosy…	binding;LIM domain binding;protein binding;protein domain specific binding	cellular anatomical entity;intracellular membrane-bounded organelle;intracellular organelle;membrane-bounded organelle;nucleus;organelle;protein-containing complex;transcription regulator complex	anatomical structure development;biological regulation;developmental process;nervous system development;regulation of biological process;regulation of DNA-templated transcription;regulation of metabolic process;system development	cellular anatomical entity;intracellular membrane-bounded organelle;intracellular organelle;nucleus;organelle;protein-containing complex;transcription regulator complex		LID;LIM_bind	BIOCARTA_PITX2_PATHWAY;BLANCO_MELO_COVID19_SARS_COV_2_POS_PATIENT_LUNG_TISSUE_DN;CARRILLOREIXACH_HEPATOBLASTOMA_VS_NORMAL_UP;DIAZ_CHRONIC_MYELOGENOUS_LEUKEMIA_UP;HOUNKPE_HOUSEKEEPING_GENES;HUTTMANN_B_CLL_POOR_SURVIVAL_UP;IWANAGA_CARCINOGENESIS_BY_KRAS_PTEN_UP;KIM_GASTRIC_CANCER_CHEMOSENSITIVITY;LEE_CALORIE_RESTRICTION_NEOCORTEX_UP;MARSON_BOUND_BY_FOXP3_UNSTIMULATED;MEDINA_SMARCA4_TARGETS;PEDRIOLI…	Alternativesplicing;Nucleus;Proteomicsidentification;Referenceproteome		+	Cluster -432	12.5595	0	ldb1a	O73715;Q2YDQ6	LIM domain-binding protein 1-A
1.85062	0.0788418	-0.507634	0.0596261	-0.416389	-1.06506		binding;calcium ion binding;cation binding;ion binding;metal ion binding	cellular anatomical entity;cytoplasm		cellular anatomical entity;cytoplasm		TCTP	ACEVEDO_LIVER_CANCER_DN;AUNG_GASTRIC_CANCER;BENPORATH_MYC_MAX_TARGETS;BILANGES_SERUM_AND_RAPAMYCIN_SENSITIVE_GENES;BLALOCK_ALZHEIMERS_DISEASE_UP;DOANE_RESPONSE_TO_ANDROGEN_DN;DODD_NASOPHARYNGEAL_CARCINOMA_UP;EPPERT_HSC_R;FLOTHO_PEDIATRIC_ALL_THERAPY_RESPONSE_UP;HSIAO_HOUSEKEEPING_GENES;JIANG_AGING_CEREBRAL_CORTEX_UP;JOHNSTONE_PARVB_TARGETS_2_UP;KOYAMA_SEMA3B_TARGETS_UP;KYNG_RESPONSE_TO_H2O2;LIN_M…	Calcium;Cytoplasm;Referenceproteome		+	Cluster -432	12.2754	0	tpt1	Q9DGK4	Translationally-controlled tumor protein homolog
1.82458	0.216683	-0.247426	-0.0912014	-0.622287	-1.08035	anatomical structure development;animal organ development;biological regulation;brain development;cellular component organization;cellular component organization or biogenesis;cellular process;developmental process;heart development;membrane invagination;membrane organization;phagocytosis, engulfment;plasma membrane invagination;regulation of biological process;regulation of cellular process;sign…	binding;catalytic activity;enzyme binding;kinase binding;molecular sequestering activity;monooxygenase activity;oxidoreductase activity;phosphoprotein binding;phosphoserine residue binding;protein binding;protein kinase binding;protein kinase C binding;protein phosphorylated amino acid binding;protein sequestering activity	cellular anatomical entity;cytoplasm	anatomical structure development;biological regulation;cellular component organization;cellular component organization or biogenesis;cellular process;developmental process;membrane invagination;membrane organization;regulation of biological process;signal transduction	cellular anatomical entity;cytoplasm	Cell cycle;Neurotrophin signaling pathway;Oocyte meiosis	14-3-3	ALONSO_METASTASIS_UP;ANDERSEN_LIVER_CANCER_KRT19_UP;BAELDE_DIABETIC_NEPHROPATHY_DN;BIOCARTA_G2_PATHWAY;BLALOCK_ALZHEIMERS_DISEASE_DN;BLUM_RESPONSE_TO_SALIRASIB_DN;BORCZUK_MALIGNANT_MESOTHELIOMA_UP;CAIRO_HEPATOBLASTOMA_CLASSES_UP;DAZARD_RESPONSE_TO_UV_SCC_UP;DEN_INTERACT_WITH_LCA5;DESERT_STEM_CELL_HEPATOCELLULAR_CARCINOMA_SUBCLASS_UP;DIAZ_CHRONIC_MYELOGENOUS_LEUKEMIA_UP;DODD_NASOPHARYNGEAL_CARCINO…	Acetylation;Cytoplasm;Monooxygenase;Oxidoreductase;Proteomicsidentification;Referenceproteome		+	Cluster -432	10.6902	0	ywhabb	Q7ZUM0;Q803M8;E7F354;Q7T356;Q5PRD0;Q7T3G2;Q6PC29;Q7T356;Q5PRD0;E7F354;Q6P102;Q7T356;Q6PC29;Q7T356	14-3-3 protein beta/alpha-A;14-3-3 protein beta/alpha-A;14-3-3 protein gamma-1;14-3-3 protein beta/alpha-B
1.89727	-0.38775	-0.769247	0.294466	-0.651917	-0.382826	anatomical structure development;developmental process;lens development in camera-type eye;multicellular organismal process;nervous system process;sensory perception;sensory perception of light stimulus;system process;visual perception	structural constituent of eye lens;structural molecule activity		anatomical structure development;developmental process;multicellular organismal process;nervous system process;sensory perception			Crystall		Proteomicsidentification;Referenceproteome;Repeat		+	Cluster -432	11.8005	0	si:ch211-55g3.6	A6H8Q4;B0S6N1;B0S6M3;Q15I85;A7MC01;Q6IQK6;Q6IQI4;A7MC89;Q15I82;A7E2K7;A8E4S8;A6H8Q4;B0S6N1;B0S6M3;Q15I85;A7MC01;Q6IQK6;Q6IQI4;A7MC89;Q15I82;A7E2K7;A8E4S8;A6H8Q4;B0S6N1;B0S6M3;Q15I85;A7MC01;Q6IQK6;Q6IQI4;A7MC89;Q15I82;A7E2K7;A8E4S8;Q6DH12;Q6DGX6;Q6IQK6;Q15I86;A7MC89;A7E2K8;Q6DGY0;Q6IQK6;A7MC89;A7E2K8;A6H8Q4;Q6DGY0;B0S6N1;Q15I85;A7MC01;Q6IQK6;A7MC89;Q15I82;Q6DGY0;Q4ZHG3;A7MC01;Q6IQK6;A7MC89;A7MC89;…	Crystallin, gamma M2d12;Crystallin, gamma M2d12;Crystallin, gamma M2d12;Crystallin, gamma M2d14;Crystallin, gamma M2d14;Crystallin, gamma M2d11;Crystallin, gamma M2d11;Crystallin, gamma M2d16;Crystallin, gamma M2d16;Crystallin, gamma M2d16;Crystallin, gamma M2d16
1.98619	-0.545944	0.00462939	-0.509985	-0.294453	-0.640443	amide biosynthetic process;amide metabolic process;anatomical structure development;animal organ development;biological regulation;biosynthetic process;brain development;cellular biosynthetic process;cellular metabolic process;cellular nitrogen compound biosynthetic process;cellular nitrogen compound metabolic process;cellular process;cytoplasmic translation;developmental process;macromolecule bi…	structural constituent of ribosome;structural molecule activity	cytosolic large ribosomal subunit;large ribosomal subunit;protein-containing complex;ribonucleoprotein complex;ribosomal subunit	amide metabolic process;anatomical structure development;biological regulation;biosynthetic process;cellular nitrogen compound metabolic process;cellular process;cytoplasmic translation;developmental process;macromolecule biosynthetic process;macromolecule metabolic process;metabolic process;nitrogen compound metabolic process;peptide metabolic process;primary metabolic process;protein metabolic …	protein-containing complex;ribonucleoprotein complex	Ribosome	Ribosomal_L36e	BILANGES_RAPAMYCIN_SENSITIVE_VIA_TSC1_AND_TSC2;BLANCO_MELO_INFLUENZA_A_INFECTION_A594_CELLS_DN;BOUDOUKHA_BOUND_BY_IGF2BP2;CAIRO_HEPATOBLASTOMA_CLASSES_UP;CHNG_MULTIPLE_MYELOMA_HYPERPLOID_UP;DAIRKEE_CANCER_PRONE_RESPONSE_BPA_E2;GAZDA_DIAMOND_BLACKFAN_ANEMIA_MYELOID_DN;GAZDA_DIAMOND_BLACKFAN_ANEMIA_PROGENITOR_DN;HIRSCH_CELLULAR_TRANSFORMATION_SIGNATURE_UP;KEGG_MEDICUS_REFERENCE_TRANSLATION_INITIATI…	3D-structure;Cytoplasm;Referenceproteome;Ribonucleoprotein;Ribosomalprotein		+	Cluster -432	10.4493	0	rpl36	Q6Q415	Large ribosomal subunit protein eL36
2.0048	-0.558416	-0.295607	-0.339317	-0.143835	-0.667628	cellular aromatic compound metabolic process;cellular metabolic process;cellular nitrogen compound metabolic process;cellular process;heterocycle metabolic process;macromolecule metabolic process;metabolic process;mRNA cis splicing, via spliceosome;mRNA metabolic process;mRNA processing;mRNA splicing, via spliceosome;nitrogen compound metabolic process;nucleic acid metabolic process;nucleobase-co…	binding;nucleic acid binding;organic cyclic compound binding;RNA binding	catalytic complex;catalytic step 2 spliceosome;cellular anatomical entity;intracellular membrane-bounded organelle;intracellular organelle;membrane-bounded organelle;nuclear protein-containing complex;nucleus;organelle;protein-containing complex;ribonucleoprotein complex;spliceosomal complex;U2-type catalytic step 2 spliceosome;U2-type spliceosomal complex	cellular aromatic compound metabolic process;cellular nitrogen compound metabolic process;cellular process;heterocycle metabolic process;macromolecule metabolic process;metabolic process;mRNA metabolic process;mRNA processing;nitrogen compound metabolic process;nucleobase-containing compound metabolic process;primary metabolic process;RNA metabolic process;RNA processing;RNA splicing;RNA splicing…	catalytic complex;cellular anatomical entity;intracellular membrane-bounded organelle;intracellular organelle;nucleus;organelle;protein-containing complex;ribonucleoprotein complex;spliceosomal complex		Cwf_Cwc_15	BENPORATH_CYCLING_GENES;KEGG_SPLICEOSOME;LASTOWSKA_NEUROBLASTOMA_COPY_NUMBER_DN;RASHI_RESPONSE_TO_IONIZING_RADIATION_1;REACTOME_METABOLISM_OF_RNA;REACTOME_MRNA_SPLICING;REACTOME_PROCESSING_OF_CAPPED_INTRON_CONTAINING_PRE_MRNA;SHETH_LIVER_CANCER_VS_TXNIP_LOSS_PAM4;WHITFIELD_CELL_CYCLE_M_G1	Coiledcoil;mRNAprocessing;mRNAsplicing;Nucleus;Referenceproteome;Spliceosome		+	Cluster -432	11.6643	0	cwc15	Q6IQU4	Protein CWC15 homolog
1.96322	-0.710965	-0.147306	-0.401503	-0.0277188	-0.67573	amide biosynthetic process;amide metabolic process;biosynthetic process;cellular biosynthetic process;cellular metabolic process;cellular nitrogen compound biosynthetic process;cellular nitrogen compound metabolic process;cellular process;macromolecule biosynthetic process;macromolecule metabolic process;metabolic process;nitrogen compound metabolic process;organic substance biosynthetic process;…	binding;nucleic acid binding;organic cyclic compound binding;RNA binding;rRNA binding;small ribosomal subunit rRNA binding;structural constituent of ribosome;structural molecule activity	cellular anatomical entity;cytosolic small ribosomal subunit;intracellular non-membrane-bounded organelle;intracellular organelle;non-membrane-bounded organelle;nucleolus;organelle;protein-containing complex;ribonucleoprotein complex;ribosomal subunit;small ribosomal subunit	amide metabolic process;biosynthetic process;cellular nitrogen compound metabolic process;cellular process;macromolecule biosynthetic process;macromolecule metabolic process;metabolic process;nitrogen compound metabolic process;peptide metabolic process;primary metabolic process;protein metabolic process;translation	cellular anatomical entity;intracellular non-membrane-bounded organelle;intracellular organelle;non-membrane-bounded organelle;nucleolus;organelle;protein-containing complex;ribonucleoprotein complex;small ribosomal subunit	Ribosome	Ribosomal_S13_N;Ribosomal_S15		3D-structure;Proteomicsidentification;Referenceproteome;Ribonucleoprotein;Ribosomalprotein		+	Cluster -432	14.8037	0	fb14f11	Q6IMW6	Small ribosomal subunit protein uS15
1.99396	-0.489128	-0.176123	-0.750871	-0.181458	-0.396381	biological regulation;regulation of biological process;regulation of biosynthetic process;regulation of cellular biosynthetic process;regulation of cellular metabolic process;regulation of cellular process;regulation of DNA-templated transcription;regulation of gene expression;regulation of macromolecule biosynthetic process;regulation of macromolecule metabolic process;regulation of metabolic pr…	binding;DNA binding;DNA binding, bending;nucleic acid binding;organic cyclic compound binding	cellular anatomical entity;intracellular membrane-bounded organelle;intracellular organelle;membrane-bounded organelle;nucleus;organelle	biological regulation;regulation of biological process;regulation of DNA-templated transcription;regulation of metabolic process	cellular anatomical entity;intracellular membrane-bounded organelle;intracellular organelle;nucleus;organelle		HMG_box;HMG_box_2	ACEVEDO_LIVER_CANCER_UP;ACEVEDO_LIVER_TUMOR_VS_NORMAL_ADJACENT_TISSUE_UP;AFFAR_YY1_TARGETS_DN;BASAKI_YBX1_TARGETS_UP;BENPORATH_CYCLING_GENES;BENPORATH_ES_CORE_NINE_CORRELATED;BENPORATH_OCT4_TARGETS;BERENJENO_TRANSFORMED_BY_RHOA_UP;BHATTACHARYA_EMBRYONIC_STEM_CELL;BILBAN_B_CLL_LPL_DN;BIOCARTA_DNAFRAGMENT_PATHWAY;BIOCARTA_SET_PATHWAY;BOCHKIS_FOXA2_TARGETS;BROWNE_HCMV_INFECTION_4HR_DN;BURTON_ADIPOGE…	DNA-binding;Nucleus;Proteomicsidentification;Referenceproteome		+	Cluster -432	13.0262	0	hmgb2	Q66IB6	High mobility group box 2b
2.03517	-0.470777	-0.386081	-0.516357	-0.30218	-0.359779	amide biosynthetic process;amide metabolic process;anatomical structure development;anatomical structure maturation;biosynthetic process;cell development;cell maturation;cellular aromatic compound metabolic process;cellular biosynthetic process;cellular component assembly;cellular component organization;cellular component organization or biogenesis;cellular developmental process;cellular metaboli…	binding;mRNA 5'-UTR binding;mRNA binding;nucleic acid binding;organic cyclic compound binding;RNA binding;rRNA binding;small ribosomal subunit rRNA binding;structural constituent of ribosome;structural molecule activity	cytosolic small ribosomal subunit;protein-containing complex;ribonucleoprotein complex;ribosomal subunit;small ribosomal subunit	amide metabolic process;anatomical structure development;biosynthetic process;cell development;cell maturation;cellular aromatic compound metabolic process;cellular component assembly;cellular component organization;cellular component organization or biogenesis;cellular nitrogen compound metabolic process;cellular process;developmental maturation;developmental process;embryo development;heterocyc…	protein-containing complex;ribonucleoprotein complex;small ribosomal subunit	Ribosome	Ribosomal_S11		3D-structure;Proteomicsidentification;Referenceproteome;Ribonucleoprotein;Ribosomalprotein		+	Cluster -432	13.834	0	fa92e08	Q6PBW3	40S ribosomal protein S14
2.02902	-0.394475	-0.453562	-0.563999	-0.226943	-0.390044	actin cytoskeleton organization;actin filament organization;actin filament-based movement;actin filament-based process;actin-mediated cell contraction;actin-myosin filament sliding;actomyosin structure organization;adult heart development;anatomical structure development;anatomical structure formation involved in morphogenesis;anatomical structure morphogenesis;animal organ development;animal org…	actin binding;actin filament binding;adenyl nucleotide binding;adenyl ribonucleotide binding;anion binding;ATP binding;ATP-dependent activity;binding;carbohydrate derivative binding;cytoskeletal motor activity;cytoskeletal protein binding;heterocyclic compound binding;ion binding;microfilament motor activity;nucleoside phosphate binding;nucleotide binding;organic cyclic compound binding;protein b…	cellular anatomical entity;cytoplasm;inner mitochondrial membrane protein complex;membrane protein complex;MICOS complex;mitochondrial protein-containing complex;myosin complex;myosin filament;myosin II complex;protein-containing complex;supramolecular complex;supramolecular fiber;supramolecular polymer	actin cytoskeleton organization;anatomical structure development;anatomical structure formation involved in morphogenesis;cell development;cellular component assembly;cellular component organization;cellular component organization or biogenesis;cellular process;circulatory system process;cytoskeleton organization;developmental process;epithelium development;membrane organization;mitochondrion org…	cellular anatomical entity;cytoplasm;membrane protein complex;protein-containing complex	Tight junction;Viral myocarditis	IQ;MIC19_MIC25;Myosin_head;Myosin_N;Myosin_tail_1	ACEVEDO_METHYLATED_IN_LIVER_CANCER_DN;AFFAR_YY1_TARGETS_UP;ANDERSEN_CHOLANGIOCARCINOMA_CLASS2;BERTUCCI_MEDULLARY_VS_DUCTAL_BREAST_CANCER_DN;BONOME_OVARIAN_CANCER_SURVIVAL_SUBOPTIMAL_DEBULKING;BRUINS_UVC_RESPONSE_LATE;CARRILLOREIXACH_HEPATOBLASTOMA_VS_NORMAL_UP;CASORELLI_ACUTE_PROMYELOCYTIC_LEUKEMIA_DN;CHARAFE_BREAST_CANCER_LUMINAL_VS_MESENCHYMAL_UP;CHICAS_RB1_TARGETS_SENESCENT;COLDREN_GEFITINIB_R…	Actin-binding;ATP-binding;Coiledcoil;Disulfidebond;Membrane;Motorprotein;Myosin;Nucleotide-binding;Proteomicsidentification;Referenceproteome		+	Cluster -432	21.1786	0	ns:zf-e68	A0A8M1NEM1;F1R6C7;A0A8M9PJW6;F1QVX3;A0A8M1NBP6;B8A568;A0A8M3AQG4;A0A8M9PEC3;Q6YJK1;A0A8M9PVN0;B8A569;A0A8M9PR47;B6IDE1;A0A8M9QFE6;A2BGX6;A0A8M3BA62;R4GDZ5;A0A8M1QUS6;E9QF07;Q6IQX1;A0A0R4INI3;A0A8M9QEC8;B6IDE0;F1QZW1;F1R6C7;A0A8M9PJW6;F1QVX3;A0A8M1NBP6;B8A568;A0A8M9PEC3;A0A8M9PVN0;B8A569;A0A8M9PR47;B6IDE1;A0A8M9QFE6;A2BGX6;R4GDZ5;E9QF07;Q6IQX1;A0A0R4INI3;A0A8M9QEC8;B6IDE0;F1QZW1;F1R6C7;A0A8M9PJW6;…	Slow myosin heavy chain 1;Slow myosin heavy chain 1;Slow myosin heavy chain 1;Slow myosin heavy chain 1;Slow myosin heavy chain 1;Slow myosin heavy chain 1;Slow myosin heavy chain 1;Slow myosin heavy chain 1;Slow myosin heavy chain 1;Slow myosin heavy chain 1;Slow myosin heavy chain 1;Slow myosin heavy chain 1;Slow myosin heavy chain 1;Slow myosin heavy chain 1;Slow myosin heavy chain 1;Slow myos…
2.01976	-0.435617	-0.519966	-0.58871	-0.217459	-0.25801	amide biosynthetic process;amide metabolic process;biosynthetic process;cellular biosynthetic process;cellular metabolic process;cellular nitrogen compound biosynthetic process;cellular nitrogen compound metabolic process;cellular process;macromolecule biosynthetic process;macromolecule metabolic process;metabolic process;nitrogen compound metabolic process;organic substance biosynthetic process;…	structural constituent of ribosome;structural molecule activity	cellular anatomical entity;intracellular non-membrane-bounded organelle;intracellular organelle;non-membrane-bounded organelle;organelle;protein-containing complex;ribonucleoprotein complex;ribosome	amide metabolic process;biosynthetic process;cellular nitrogen compound metabolic process;cellular process;macromolecule biosynthetic process;macromolecule metabolic process;metabolic process;nitrogen compound metabolic process;peptide metabolic process;primary metabolic process;protein metabolic process;translation	cellular anatomical entity;intracellular non-membrane-bounded organelle;intracellular organelle;non-membrane-bounded organelle;organelle;protein-containing complex;ribonucleoprotein complex;ribosome	Insulin signaling pathway;mTOR signaling pathway;Ribosome	Ribosomal_S6e		3D-structure;Proteomicsidentification;Referenceproteome;Ribonucleoprotein;Ribosomalprotein		+	Cluster -432	18.132	0	wu:fa92e06	Q6DHL6	40S ribosomal protein S6
1.99492	-0.53098	-0.492349	-0.64617	-0.0498631	-0.275556	anatomical structure development;animal organ development;biological regulation;brain development;cellular component organization;cellular component organization or biogenesis;cellular process;developmental process;heart development;membrane invagination;membrane organization;phagocytosis, engulfment;plasma membrane invagination;regulation of biological process;regulation of cellular process;sign…	binding;catalytic activity;enzyme binding;kinase binding;molecular sequestering activity;monooxygenase activity;oxidoreductase activity;phosphoprotein binding;phosphoserine residue binding;protein binding;protein kinase binding;protein kinase C binding;protein phosphorylated amino acid binding;protein sequestering activity	cellular anatomical entity;cytoplasm	anatomical structure development;biological regulation;cellular component organization;cellular component organization or biogenesis;cellular process;developmental process;membrane invagination;membrane organization;regulation of biological process;signal transduction	cellular anatomical entity;cytoplasm	Cell cycle;Neurotrophin signaling pathway;Oocyte meiosis	14-3-3	ALONSO_METASTASIS_UP;ANDERSEN_LIVER_CANCER_KRT19_UP;BAELDE_DIABETIC_NEPHROPATHY_DN;BIOCARTA_G2_PATHWAY;BLALOCK_ALZHEIMERS_DISEASE_DN;BLUM_RESPONSE_TO_SALIRASIB_DN;BORCZUK_MALIGNANT_MESOTHELIOMA_UP;CAIRO_HEPATOBLASTOMA_CLASSES_UP;DAZARD_RESPONSE_TO_UV_SCC_UP;DEN_INTERACT_WITH_LCA5;DESERT_STEM_CELL_HEPATOCELLULAR_CARCINOMA_SUBCLASS_UP;DIAZ_CHRONIC_MYELOGENOUS_LEUKEMIA_UP;DODD_NASOPHARYNGEAL_CARCINO…	Acetylation;Cytoplasm;Monooxygenase;Oxidoreductase;Proteomicsidentification;Referenceproteome		+	Cluster -432	13.9278	0	ywhaba	Q5PRD0;Q7ZUM0;Q803M8;E7F354;Q7T356;Q5PRD0;Q7T3G2;Q6PC29;Q7T356;Q5PRD0	14-3-3 protein beta/alpha-A;14-3-3 protein beta/alpha-A;14-3-3 protein beta/alpha-A
1.99847	-0.345627	-0.19575	-0.21907	-0.488584	-0.749435	amide biosynthetic process;amide metabolic process;biosynthetic process;cellular biosynthetic process;cellular metabolic process;cellular nitrogen compound biosynthetic process;cellular nitrogen compound metabolic process;cellular process;macromolecule biosynthetic process;macromolecule metabolic process;metabolic process;nitrogen compound metabolic process;organic substance biosynthetic process;…	structural constituent of ribosome;structural molecule activity	cellular anatomical entity;intracellular membrane-bounded organelle;intracellular non-membrane-bounded organelle;intracellular organelle;membrane-bounded organelle;mitochondrion;non-membrane-bounded organelle;organelle;protein-containing complex;ribonucleoprotein complex;ribosome	amide metabolic process;biosynthetic process;cellular nitrogen compound metabolic process;cellular process;macromolecule biosynthetic process;macromolecule metabolic process;metabolic process;nitrogen compound metabolic process;peptide metabolic process;primary metabolic process;protein metabolic process;translation	cellular anatomical entity;intracellular membrane-bounded organelle;intracellular non-membrane-bounded organelle;intracellular organelle;mitochondrion;non-membrane-bounded organelle;organelle;protein-containing complex;ribonucleoprotein complex;ribosome		Ribosomal_L9_N		Proteomicsidentification;Referenceproteome;Ribonucleoprotein;Ribosomalprotein		+	Cluster -432	14.387	0	wu:fa98b03	A8E5P5	Large ribosomal subunit protein bL9m
2.02581	-0.268381	-0.298497	-0.363089	-0.58459	-0.511255	anatomical structure development;anatomical structure formation involved in morphogenesis;anatomical structure morphogenesis;angiogenesis;animal organ development;biological regulation;carbohydrate metabolic process;cell division;cellular metabolic process;cellular process;circadian regulation of gene expression;circadian rhythm;convergent extension;convergent extension involved in axis elongatio…	binding;catalytic activity;catalytic activity, acting on a protein;hydrolase activity;hydrolase activity, acting on ester bonds;myosin phosphatase activity;phosphatase activity;phosphoprotein phosphatase activity;phosphoric ester hydrolase activity;protein binding;protein dimerization activity;protein heterodimerization activity;protein serine/threonine phosphatase activity	cellular anatomical entity;cytoplasm;intracellular membrane-bounded organelle;intracellular organelle;membrane-bounded organelle;nucleus;organelle	anatomical structure development;anatomical structure formation involved in morphogenesis;biological regulation;carbohydrate metabolic process;cell division;cellular process;circadian rhythm;developmental process;energy reserve metabolic process;generation of precursor metabolites and energy;macromolecule metabolic process;metabolic process;polysaccharide metabolic process;primary metabolic proce…	cellular anatomical entity;cytoplasm;intracellular membrane-bounded organelle;intracellular organelle;nucleus;organelle	Focal adhesion;Insulin signaling pathway;Long-term potentiation;Meiosis - yeast;Oocyte meiosis;Regulation of actin cytoskeleton;Vascular smooth muscle contraction	Metallophos;STPPase_N	APPIERTO_RESPONSE_TO_FENRETINIDE_DN;BLALOCK_ALZHEIMERS_DISEASE_UP;BOYAULT_LIVER_CANCER_SUBCLASS_G3_UP;CAIRO_HEPATOBLASTOMA_CLASSES_UP;CAIRO_HEPATOBLASTOMA_UP;CHOI_ATL_CHRONIC_VS_ACUTE_DN;DESERT_STEM_CELL_HEPATOCELLULAR_CARCINOMA_SUBCLASS_UP;DIAZ_CHRONIC_MYELOGENOUS_LEUKEMIA_UP;GRAESSMANN_APOPTOSIS_BY_DOXORUBICIN_DN;GRAESSMANN_RESPONSE_TO_MC_AND_DOXORUBICIN_DN;HOUNKPE_HOUSEKEEPING_GENES;KAAB_FAILE…	Carbohydratemetabolism;Cellcycle;Celldivision;Glycogenmetabolism;Hydrolase;Proteinphosphatase;Proteomicsidentification;Referenceproteome		+	Cluster -432	14.5258	0	zgc:64169	Q7T313;A0A0R4IZT6;Q6NSN6;Q1JPZ8;Q7ZVR3;Q7T313;A0A0R4IZT6;Q1JPZ8;Q7T313;A0A0R4IZT6;Q1JPZ8;Q7ZVR3;Q7T313;Q6NSN6;Q1JPZ8;Q7ZVR3;Q7T313;Q1JPZ8;Q7T313	Serine/threonine-protein phosphatase;Serine/threonine-protein phosphatase;Serine/threonine-protein phosphatase;Serine/threonine-protein phosphatase;Serine/threonine-protein phosphatase;Serine/threonine-protein phosphatase
1.98842	-0.754547	-0.450891	-0.0543913	-0.313448	-0.415141	biological regulation;cellular aromatic compound metabolic process;cellular metabolic process;cellular nitrogen compound metabolic process;cellular process;heterocycle metabolic process;macromolecule metabolic process;macromolecule modification;metabolic process;ncRNA metabolic process;ncRNA processing;nitrogen compound metabolic process;nucleic acid metabolic process;nucleobase-containing compou…		catalytic complex;cellular anatomical entity;cytoplasm;cytosol;elongator holoenzyme complex;intracellular membrane-bounded organelle;intracellular organelle;intracellular protein-containing complex;membrane-bounded organelle;nucleus;organelle;protein-containing complex	biological regulation;cellular aromatic compound metabolic process;cellular nitrogen compound metabolic process;cellular process;heterocycle metabolic process;macromolecule metabolic process;macromolecule modification;metabolic process;nitrogen compound metabolic process;nucleobase-containing compound metabolic process;primary metabolic process;regulation of biological process;RNA metabolic proce…	catalytic complex;cellular anatomical entity;cytoplasm;cytosol;intracellular membrane-bounded organelle;intracellular organelle;nucleus;organelle;protein-containing complex		Elong_Iki1	BUYTAERT_PHOTODYNAMIC_THERAPY_STRESS_DN;CHARAFE_BREAST_CANCER_LUMINAL_VS_MESENCHYMAL_DN;CREIGHTON_ENDOCRINE_THERAPY_RESISTANCE_4;CUI_TCF21_TARGETS_2_UP;FISCHER_DREAM_TARGETS;GARCIA_TARGETS_OF_FLI1_AND_DAX1_DN;GOTZMANN_EPITHELIAL_TO_MESENCHYMAL_TRANSITION_DN;GRAHAM_CML_DIVIDING_VS_NORMAL_QUIESCENT_UP;GRAHAM_CML_QUIESCENT_VS_NORMAL_QUIESCENT_UP;KRIEG_HYPOXIA_NOT_VIA_KDM3A;LIM_MAMMARY_STEM_CELL_UP;L…	Cytoplasm;Nucleus;Referenceproteome;tRNAprocessing		+	Cluster -432	10.7354	0	elp5	A1A5V9	Elongator complex protein 5
1.95978	-0.721186	-0.332636	0.088306	-0.38215	-0.612111	anatomical structure development;anatomical structure formation involved in morphogenesis;anatomical structure morphogenesis;angiogenesis;animal organ development;biological regulation;carbohydrate metabolic process;cell division;cellular metabolic process;cellular process;circadian regulation of gene expression;circadian rhythm;convergent extension;convergent extension involved in axis elongatio…	binding;catalytic activity;catalytic activity, acting on a protein;hydrolase activity;hydrolase activity, acting on ester bonds;myosin phosphatase activity;phosphatase activity;phosphoprotein phosphatase activity;phosphoric ester hydrolase activity;protein binding;protein dimerization activity;protein heterodimerization activity;protein serine/threonine phosphatase activity	cellular anatomical entity;cytoplasm;intracellular membrane-bounded organelle;intracellular organelle;membrane-bounded organelle;nucleus;organelle	anatomical structure development;anatomical structure formation involved in morphogenesis;biological regulation;carbohydrate metabolic process;cell division;cellular process;circadian rhythm;developmental process;energy reserve metabolic process;generation of precursor metabolites and energy;macromolecule metabolic process;metabolic process;polysaccharide metabolic process;primary metabolic proce…	cellular anatomical entity;cytoplasm;intracellular membrane-bounded organelle;intracellular organelle;nucleus;organelle	Focal adhesion;Insulin signaling pathway;Long-term potentiation;Meiosis - yeast;Oocyte meiosis;Regulation of actin cytoskeleton;Vascular smooth muscle contraction	Metallophos;STPPase_N	APPIERTO_RESPONSE_TO_FENRETINIDE_DN;BLALOCK_ALZHEIMERS_DISEASE_UP;BOYAULT_LIVER_CANCER_SUBCLASS_G3_UP;CAIRO_HEPATOBLASTOMA_CLASSES_UP;CAIRO_HEPATOBLASTOMA_UP;CHOI_ATL_CHRONIC_VS_ACUTE_DN;DESERT_STEM_CELL_HEPATOCELLULAR_CARCINOMA_SUBCLASS_UP;DIAZ_CHRONIC_MYELOGENOUS_LEUKEMIA_UP;GRAESSMANN_APOPTOSIS_BY_DOXORUBICIN_DN;GRAESSMANN_RESPONSE_TO_MC_AND_DOXORUBICIN_DN;HOUNKPE_HOUSEKEEPING_GENES;KAAB_FAILE…	Carbohydratemetabolism;Cellcycle;Celldivision;Glycogenmetabolism;Hydrolase;Proteinphosphatase;Proteomicsidentification;Referenceproteome		+	Cluster -432	11.505	0	wu:fc04c08	Q7T313;A0A0R4IZT6;Q6NSN6;Q1JPZ8;Q7ZVR3;A0A0R4IZT6;Q6NSN6;Q1JPZ8;Q7ZVR3;Q7T313;Q6NSN6;Q1JPZ8;Q7ZVR3;Q6NSN6;Q6NSN6;Q7ZVR3	Serine/threonine-protein phosphatase;Serine/threonine-protein phosphatase;Serine/threonine-protein phosphatase;Serine/threonine-protein phosphatase;Serine/threonine-protein phosphatase
1.98163	-0.574576	-0.619485	0.0429481	-0.33612	-0.494395	apical protein localization;calcium ion homeostasis;cellular homeostasis;cellular localization;cellular macromolecule localization;cellular process;chemical homeostasis;establishment of localization;homeostatic process;inorganic cation transmembrane transport;inorganic ion homeostasis;inorganic ion transmembrane transport;intracellular calcium ion homeostasis;intracellular chemical homeostasis;in…	active monoatomic ion transmembrane transporter activity;active transmembrane transporter activity;adenyl nucleotide binding;adenyl ribonucleotide binding;anion binding;ATP binding;ATPase activity, coupled to transmembrane movement of ions, rotational mechanism;ATPase-coupled ion transmembrane transporter activity;ATPase-coupled monoatomic cation transmembrane transporter activity;ATPase-coupled …	apical plasma membrane;cellular anatomical entity;membrane;membrane protein complex;plasma membrane region;protein-containing complex;proton-transporting two-sector ATPase complex, catalytic domain;proton-transporting V-type ATPase, V1 domain	cellular homeostasis;cellular localization;cellular process;chemical homeostasis;establishment of localization;homeostatic process;inorganic ion homeostasis;intracellular monoatomic ion homeostasis;localization;macromolecule localization;monoatomic ion transport;protein localization;proton transmembrane transport;transmembrane transport;transport	cellular anatomical entity;membrane;membrane protein complex;protein-containing complex	Collecting duct acid secretion;Epithelial cell signaling in Helicobacter pylori infection;Oxidative phosphorylation;Phagosome;Rheumatoid arthritis;Vibrio cholerae infection	ATP-synt_ab;ATP-synt_ab_N;ATP-synt_ab_Xtn		ATP-binding;Hydrogeniontransport;Iontransport;Nucleotide-binding;Proteomicsidentification;Referenceproteome;Translocase;Transport		+	Cluster -432	18.5834	0	atp6v1al	Q7SY46;E7FCD8;Q7SY46	H(+)-transporting two-sector ATPase;H(+)-transporting two-sector ATPase
2.02708	-0.517999	-0.555014	-0.353759	-0.232171	-0.368139	anatomical structure development;biological regulation;cell cycle;cell cycle process;cell development;cellular component assembly;cellular component organization;cellular component organization or biogenesis;cellular developmental process;cellular process;central nervous system neuron development;developmental process;microtubule-based process;mitotic cell cycle;mitotic cell cycle process;mitotic…	binding;cation binding;chromatin binding;ion binding;metal ion binding;nucleic acid binding;organic cyclic compound binding;protein-containing complex binding;RNA binding;transcription coregulator activity;transcription regulator activity	cellular anatomical entity;intracellular membrane-bounded organelle;intracellular organelle;membrane-bounded organelle;nucleus;organelle	anatomical structure development;biological regulation;cell cycle;cell development;cellular component assembly;cellular component organization;cellular component organization or biogenesis;cellular process;developmental process;microtubule-based process;mitotic cell cycle;regulation of biological process;regulation of cell cycle;regulation of DNA-templated transcription;regulation of metabolic pr…	cellular anatomical entity;intracellular membrane-bounded organelle;intracellular organelle;nucleus;organelle		RRM_1;zf-RanBP	BLALOCK_ALZHEIMERS_DISEASE_INCIPIENT_UP;BLALOCK_ALZHEIMERS_DISEASE_UP;BLUM_RESPONSE_TO_SALIRASIB_DN;DACOSTA_UV_RESPONSE_VIA_ERCC3_UP;DORN_ADENOVIRUS_INFECTION_12HR_DN;DORN_ADENOVIRUS_INFECTION_24HR_DN;DORN_ADENOVIRUS_INFECTION_32HR_DN;DORN_ADENOVIRUS_INFECTION_48HR_DN;FISCHER_DREAM_TARGETS;GINESTIER_BREAST_CANCER_20Q13_AMPLIFICATION_DN;GRAESSMANN_APOPTOSIS_BY_DOXORUBICIN_DN;GRESHOCK_CANCER_COPY_N…	Metal-binding;Nucleus;Proteomicsidentification;Referenceproteome;RNA-binding;Zinc;Zinc-finger		+	Cluster -432	21.4308	0	fb40b11	A0A8M9P7K0;A0A8M9QJW4;A0A0B4J1A5;Q4QRG0;A0A8M9P7K0;A0A8M9QJW4;Q4QRG0	EWS RNA-binding protein 1a;EWS RNA-binding protein 1b
2.02492	-0.616414	-0.412737	-0.285271	-0.267004	-0.443499	ameboidal-type cell migration;anatomical structure development;cell migration;cell migration involved in gastrulation;cell motility;cellular process;developmental growth;developmental process;fin regeneration;growth;regeneration;tissue regeneration	structural molecule activity	cellular anatomical entity;intermediate filament;polymeric cytoskeletal fiber;supramolecular complex;supramolecular fiber;supramolecular polymer	anatomical structure development;cell motility;cellular process;developmental process;growth	cellular anatomical entity		Filament		Coiledcoil;Intermediatefilament;Keratin;Proteomicsidentification;Referenceproteome		+	Cluster -432	17.1661	0	wu:fa03a08	Q1LXJ1;Q567W2;A0A8M1NXG3;Q568U3;Q6DHB6;Q6DHU3;Q1LXJ7;Q1LXJ9;Q9PWD8;Q1LXK0;B0UYS0;Q1LXJ1;A0A8M1NXG3;Q568U3;Q6DHB6;Q6DHU3;Q1LXJ7;Q1LXJ9;Q9PWD8;B0UYS0;Q1LXJ1;A0A8M9PFE6;Q568U3;Q6DHB6;Q1LXJ7;Q1RLR3;Q9PWD8;B0UYS0;Q05AL9;Q1LXJ1;A0A8M1NXG3;Q568U3;Q6DHB6;Q6DHU3;Q1LXJ7;Q1LXJ9;Q9PWD8;B0UYS0;Q568U3;Q6DHB6;Q1LXJ7;Q9PWD8;B0UYS0;Q6DHB6;Q1LXJ7;Q9PWD8;B0UYS0;Q1LXJ1;Q568U3;Q6DHB6;Q1LXJ7;Q9PWD8;Q1LXJ1;Q568U3;Q1LXJ…	Type I keratin E7-like;Type I keratin E7-like;Keratin 15;Keratin 15;Keratin 15;Keratin 15;Keratin 17;Keratin 17;Keratin 17;Keratin 17;Type I cytokeratin, enveloping layer,-like;Type I cytokeratin, enveloping layer,-like;Type I cytokeratin, enveloping layer,-like;Type I cytokeratin, enveloping layer,-like;Keratin type 1 c19e;Keratin 92;Type I cytokeratin
2.02292	-0.552937	-0.497051	-0.198354	-0.298816	-0.475765							Beach;PH_BEACH	ACEVEDO_LIVER_CANCER_WITH_H3K27ME3_DN;BLALOCK_ALZHEIMERS_DISEASE_UP;BROWNE_HCMV_INFECTION_4HR_DN;BRUECKNER_TARGETS_OF_MIRLET7A3_UP;BUYTAERT_PHOTODYNAMIC_THERAPY_STRESS_UP;BYSTROEM_CORRELATED_WITH_IL5_DN;CAIRO_LIVER_DEVELOPMENT_DN;CHANG_IMMORTALIZED_BY_HPV31_DN;CUI_TCF21_TARGETS_2_DN;DUTERTRE_ESTRADIOL_RESPONSE_24HR_DN;ENK_UV_RESPONSE_KERATINOCYTE_DN;FEVR_CTNNB1_TARGETS_UP;GAVIN_FOXP3_TARGETS_CLUS…	Proteomicsidentification;Referenceproteome;Repeat;WDrepeat		+	Cluster -432	11.8225	0	lyst	A0A8M6Z2E9	Lysosomal-trafficking regulator isoform X1
2.02298	-0.462987	-0.626819	-0.237117	-0.317721	-0.378332			cellular anatomical entity;endoplasmic reticulum membrane;membrane;organelle membrane		cellular anatomical entity;membrane		Motile_Sperm	ACEVEDO_METHYLATED_IN_LIVER_CANCER_DN;AKL_HTLV1_INFECTION_DN;BENPORATH_MYC_MAX_TARGETS;BYSTRYKH_HEMATOPOIESIS_STEM_CELL_QTL_TRANS;CHEMNITZ_RESPONSE_TO_PROSTAGLANDIN_E2_DN;DANG_BOUND_BY_MYC;DIAZ_CHRONIC_MYELOGENOUS_LEUKEMIA_UP;FORTSCHEGGER_PHF8_TARGETS_DN;FULCHER_INFLAMMATORY_RESPONSE_LECTIN_VS_LPS_UP;GRAESSMANN_APOPTOSIS_BY_SERUM_DEPRIVATION_UP;GRYDER_PAX3FOXO1_ENHANCERS_IN_TADS;GRYDER_PAX3FOXO1_…	Proteomicsidentification;Referenceproteome		+	Cluster -432	23.9521	0	vapa	A0A8M9P606	VAMP (Vesicle-associated membrane protein)-associated protein A
2.02846	-0.425163	-0.529342	-0.328469	-0.233754	-0.511728	actin filament organization;anatomical structure development;cell development;cellular component organization;cellular component organization or biogenesis;cellular developmental process;cellular process;developmental process;hemopoiesis;multicellular organismal process;muscle contraction;muscle system process;myeloid cell development;supramolecular fiber organization;system process	actin binding;actin filament binding;binding;cytoskeletal protein binding;identical protein binding;protein binding;protein dimerization activity;protein heterodimerization activity;protein homodimerization activity;protein-containing complex binding	actin cytoskeleton;actin filament;cellular anatomical entity;cytoplasm;cytoskeleton;intracellular non-membrane-bounded organelle;intracellular organelle;non-membrane-bounded organelle;organelle;polymeric cytoskeletal fiber;supramolecular complex;supramolecular fiber;supramolecular polymer	anatomical structure development;cell development;cellular component organization;cellular component organization or biogenesis;cellular process;developmental process;multicellular organismal process;muscle contraction;muscle system process	cellular anatomical entity;cytoplasm;cytoskeleton;intracellular non-membrane-bounded organelle;intracellular organelle;non-membrane-bounded organelle;organelle	Cardiac muscle contraction;Dilated cardiomyopathy;Hypertrophic cardiomyopathy (HCM)	Tropomyosin		Actin-binding;Coiledcoil;Cytoplasm;Cytoskeleton;Muscleprotein;Referenceproteome		+	Cluster -432	15.4511	0	tpma	P13104	Tropomyosin alpha-1 chain
2.03354	-0.471657	-0.452712	-0.283385	-0.323355	-0.502431							DUF1899;WD40;WD40_4		Proteomicsidentification;Referenceproteome;Repeat;WDrepeat		+	Cluster -432	10.9196	0	zgc:112352	Q4KMD0;A0A8M1RN75;Q4KMD0	Coronin;Coronin
2.03386	-0.368151	-0.532015	-0.356359	-0.300065	-0.477275		binding;nucleic acid binding;organic cyclic compound binding;RNA binding	cellular anatomical entity;cytoplasm;nucleoplasm		cellular anatomical entity;cytoplasm;nucleoplasm		RRM_1		Proteomicsidentification;Referenceproteome;RNA-binding;Stressresponse		+	Cluster -432	14.0021	0	cirbpb	A0A8M1N8U3	Cold-inducible RNA-binding protein isoform 1
2.01789	-0.360744	-0.481724	-0.30567	-0.217776	-0.651974	amide biosynthetic process;amide metabolic process;anatomical structure development;biological regulation;biosynthetic process;cell differentiation;cellular aromatic compound metabolic process;cellular biosynthetic process;cellular developmental process;cellular metabolic process;cellular nitrogen compound biosynthetic process;cellular nitrogen compound metabolic process;cellular process;chordate…	binding;mRNA binding;nucleic acid binding;organic cyclic compound binding;RNA binding;structural constituent of ribosome;structural molecule activity	cytosolic large ribosomal subunit;large ribosomal subunit;protein-containing complex;ribonucleoprotein complex;ribosomal subunit	amide metabolic process;anatomical structure development;biological regulation;biosynthetic process;cell differentiation;cellular aromatic compound metabolic process;cellular nitrogen compound metabolic process;cellular process;developmental process;embryo development;heterocycle metabolic process;macromolecule biosynthetic process;macromolecule metabolic process;metabolic process;multicellular o…	protein-containing complex;ribonucleoprotein complex	Ribosome	Ribosomal_L29	ABE_INNER_EAR;BENPORATH_MYC_MAX_TARGETS;BILANGES_RAPAMYCIN_SENSITIVE_GENES;CHNG_MULTIPLE_MYELOMA_HYPERPLOID_UP;ENK_UV_RESPONSE_KERATINOCYTE_UP;FLECHNER_PBL_KIDNEY_TRANSPLANT_OK_VS_DONOR_UP;GRAESSMANN_APOPTOSIS_BY_SERUM_DEPRIVATION_UP;GREGORY_SYNTHETIC_LETHAL_WITH_IMATINIB;HOEBEKE_LYMPHOID_STEM_CELL_DN;HSIAO_HOUSEKEEPING_GENES;KEGG_MEDICUS_REFERENCE_TRANSLATION_INITIATION;KEGG_RIBOSOME;KIM_ALL_DIS…	3D-structure;Cytoplasm;Developmentalprotein;Referenceproteome;Ribonucleoprotein;Ribosomalprotein;Tumorsuppressor		+	Cluster -432	15.3657	0	rpl35	Q8JHJ1	Large ribosomal subunit protein uL29
2.01092	-0.304117	-0.560117	-0.194409	-0.304753	-0.64753	apical protein localization;calcium ion homeostasis;cellular homeostasis;cellular localization;cellular macromolecule localization;cellular process;chemical homeostasis;establishment of localization;homeostatic process;inorganic cation transmembrane transport;inorganic ion homeostasis;inorganic ion transmembrane transport;intracellular calcium ion homeostasis;intracellular chemical homeostasis;in…	active monoatomic ion transmembrane transporter activity;active transmembrane transporter activity;adenyl nucleotide binding;adenyl ribonucleotide binding;anion binding;ATP binding;ATPase activity, coupled to transmembrane movement of ions, rotational mechanism;ATPase-coupled ion transmembrane transporter activity;ATPase-coupled monoatomic cation transmembrane transporter activity;ATPase-coupled …	apical plasma membrane;cellular anatomical entity;membrane;membrane protein complex;plasma membrane region;protein-containing complex;proton-transporting two-sector ATPase complex, catalytic domain;proton-transporting V-type ATPase, V1 domain	cellular homeostasis;cellular localization;cellular process;chemical homeostasis;establishment of localization;homeostatic process;inorganic ion homeostasis;intracellular monoatomic ion homeostasis;localization;macromolecule localization;monoatomic ion transport;protein localization;proton transmembrane transport;transmembrane transport;transport	cellular anatomical entity;membrane;membrane protein complex;protein-containing complex	Collecting duct acid secretion;Epithelial cell signaling in Helicobacter pylori infection;Oxidative phosphorylation;Phagosome;Rheumatoid arthritis;Vibrio cholerae infection	ATP-synt_ab;ATP-synt_ab_N;ATP-synt_ab_Xtn		ATP-binding;Hydrogeniontransport;Iontransport;Nucleotide-binding;Proteomicsidentification;Referenceproteome;Translocase;Transport		+	Cluster -432	19.9111	0	atp6v1ab	E7FCD8;Q7SY46;E7FCD8	H(+)-transporting two-sector ATPase;H(+)-transporting two-sector ATPase
1.98381	-0.292821	-0.495951	-0.0336487	-0.411546	-0.749846	biological process involved in interspecies interaction between organisms;biological regulation;cell cycle process;cell projection assembly;cell projection organization;cellular component assembly;cellular component organization;cellular component organization or biogenesis;cellular process;cilium assembly;cilium organization;cytokinesis;cytoskeleton-dependent cytokinesis;defense response;defense…	anion binding;binding;carbohydrate derivative binding;catalytic activity;GTP binding;GTPase activity;guanyl nucleotide binding;guanyl ribonucleotide binding;heterocyclic compound binding;hydrolase activity;hydrolase activity, acting on acid anhydrides;hydrolase activity, acting on acid anhydrides, in phosphorus-containing anhydrides;ion binding;molecular adaptor activity;nucleoside phosphate bind…	cell division site;cell projection;cellular anatomical entity;cilium;cleavage furrow;cytoplasmic vesicle;cytoskeleton;exocytic vesicle;intracellular membrane-bounded organelle;intracellular non-membrane-bounded organelle;intracellular organelle;intracellular vesicle;kinetochore;membrane;membrane-bounded organelle;microtubule cytoskeleton;midbody;non-membrane-bounded organelle;organelle;plasma mem…	biological process involved in interspecies interaction between organisms;biological regulation;cellular component assembly;cellular component organization;cellular component organization or biogenesis;cellular process;cilium organization;cytokinesis;defense response to other organism;organelle assembly;organelle organization;regulation of biological process;regulation of transport;response to bi…	cell division site;cell projection;cellular anatomical entity;cilium;cytoplasmic vesicle;cytoskeleton;intracellular membrane-bounded organelle;intracellular non-membrane-bounded organelle;intracellular organelle;kinetochore;membrane;midbody;non-membrane-bounded organelle;organelle;protein-containing complex;secretory vesicle;septin complex;synaptic vesicle;vesicle		Septin		Cellprojection;Centromere;Chromosome;Cilium;Coiledcoil;GTP-binding;Kinetochore;Nucleotide-binding;Proteomicsidentification;Referenceproteome		+	Cluster -432	10.2643	0	sept7b	Q4V966;A0A8M9QPP7;F8W5J3;Q32LU3;A0A8M9PMV4;F8W5J3;A0A8M9PMV4;Q4V966;F8W5J3;A0A8M9PMV4;F8W5J3;Q4V966;F8W5J3	Septin;Septin;Septin;Septin;Septin
1.97715	-0.463629	-0.570613	-0.0582848	-0.16335	-0.721275	amide biosynthetic process;amide metabolic process;anatomical structure development;anatomical structure morphogenesis;biological regulation;biosynthetic process;cell activation;cell development;cell differentiation;cellular biosynthetic process;cellular developmental process;cellular metabolic process;cellular nitrogen compound biosynthetic process;cellular nitrogen compound metabolic process;ce…	binding;nucleic acid binding;organic cyclic compound binding;pre-mRNA binding;RNA binding;structural constituent of ribosome;structural molecule activity	cellular anatomical entity;intracellular membrane-bounded organelle;intracellular non-membrane-bounded organelle;intracellular organelle;membrane-bounded organelle;non-membrane-bounded organelle;nucleus;organelle;protein-containing complex;ribonucleoprotein complex;ribosome	amide metabolic process;anatomical structure development;biological regulation;biosynthetic process;cell activation;cell development;cell differentiation;cellular nitrogen compound metabolic process;cellular process;cytoplasmic translation;developmental process;immune system process;macromolecule biosynthetic process;macromolecule metabolic process;metabolic process;multicellular organismal proce…	cellular anatomical entity;intracellular membrane-bounded organelle;intracellular non-membrane-bounded organelle;intracellular organelle;non-membrane-bounded organelle;nucleus;organelle;protein-containing complex;ribonucleoprotein complex;ribosome	Ribosome	Ribosomal_L22e		Proteomicsidentification;Referenceproteome;Ribonucleoprotein;Ribosomalprotein		+	Cluster -432	12.8907	0	zgc:123327	Q32Q51;Q0VFW0;Q32Q51	60S ribosomal protein L22-like 1;60S ribosomal protein L22
1.95464	-0.523929	-0.466145	-0.132407	-0.0136855	-0.818468	aromatic compound catabolic process;biological regulation;biosynthetic process;catabolic process;cellular aromatic compound metabolic process;cellular biosynthetic process;cellular catabolic process;cellular metabolic process;cellular nitrogen compound catabolic process;cellular nitrogen compound metabolic process;cellular process;gene expression;heterocycle catabolic process;heterocycle metaboli…	binding;catalytic activity;cation binding;ion binding;metal ion binding;nucleic acid binding;nucleotidyltransferase activity;organic cyclic compound binding;transferase activity;transferase activity, transferring phosphorus-containing groups;transition metal ion binding;zinc ion binding	cellular anatomical entity;cytoplasm	biological regulation;biosynthetic process;catabolic process;cellular aromatic compound metabolic process;cellular nitrogen compound metabolic process;cellular process;gene expression;heterocycle metabolic process;macromolecule biosynthetic process;macromolecule catabolic process;macromolecule metabolic process;metabolic process;mRNA metabolic process;nitrogen compound metabolic process;nucleobas…	cellular anatomical entity;cytoplasm		NTP_transf_2;PAP_assoc;TUTase;zf-CCHC		Manganese;Metal-binding;Nucleotidyltransferase;Proteomicsidentification;Referenceproteome;Transferase;Zinc;Zinc-finger		+	Cluster -432	10.7378	0	zcchc11	A0A8M1PS24	RNA uridylyltransferase
1.98298	-0.0429638	-0.76498	-0.432071	-0.466521	-0.276444	actin cytoskeleton organization;actin filament organization;actin filament-based movement;actin filament-based process;actin-mediated cell contraction;actin-myosin filament sliding;actomyosin structure organization;adult heart development;anatomical structure development;anatomical structure formation involved in morphogenesis;anatomical structure morphogenesis;animal organ development;animal org…	actin binding;actin filament binding;adenyl nucleotide binding;adenyl ribonucleotide binding;anion binding;ATP binding;ATP-dependent activity;binding;carbohydrate derivative binding;cytoskeletal motor activity;cytoskeletal protein binding;heterocyclic compound binding;ion binding;microfilament motor activity;nucleoside phosphate binding;nucleotide binding;organic cyclic compound binding;protein b…	cellular anatomical entity;cytoplasm;inner mitochondrial membrane protein complex;membrane protein complex;MICOS complex;mitochondrial protein-containing complex;myosin complex;myosin filament;myosin II complex;protein-containing complex;supramolecular complex;supramolecular fiber;supramolecular polymer	actin cytoskeleton organization;anatomical structure development;anatomical structure formation involved in morphogenesis;cell development;cellular component assembly;cellular component organization;cellular component organization or biogenesis;cellular process;circulatory system process;cytoskeleton organization;developmental process;epithelium development;membrane organization;mitochondrion org…	cellular anatomical entity;cytoplasm;membrane protein complex;protein-containing complex	Tight junction;Viral myocarditis	IQ;MIC19_MIC25;Myosin_head;Myosin_N;Myosin_tail_1	ACEVEDO_METHYLATED_IN_LIVER_CANCER_DN;AFFAR_YY1_TARGETS_UP;ANDERSEN_CHOLANGIOCARCINOMA_CLASS2;BERTUCCI_MEDULLARY_VS_DUCTAL_BREAST_CANCER_DN;BONOME_OVARIAN_CANCER_SURVIVAL_SUBOPTIMAL_DEBULKING;BRUINS_UVC_RESPONSE_LATE;CARRILLOREIXACH_HEPATOBLASTOMA_VS_NORMAL_UP;CASORELLI_ACUTE_PROMYELOCYTIC_LEUKEMIA_DN;CHARAFE_BREAST_CANCER_LUMINAL_VS_MESENCHYMAL_UP;CHICAS_RB1_TARGETS_SENESCENT;COLDREN_GEFITINIB_R…	Actin-binding;ATP-binding;Coiledcoil;Disulfidebond;Membrane;Motorprotein;Myosin;Nucleotide-binding;Proteomicsidentification;Referenceproteome		+	Cluster -432	13.4415	0	myha	A0A8M1NEM1;F1R6C7;A0A8M9PJW6;F1QVX3;A0A8M1NBP6;B8A568;A0A8M3AQG4;A0A8M9PEC3;Q6YJK1;A0A8M9PVN0;B8A569;A0A8M9PR47;B6IDE1;A0A8M9QFE6;A2BGX6;A0A8M3BA62;R4GDZ5;A0A8M1QUS6;E9QF07;Q6IQX1;A0A0R4INI3;A0A8M9QEC8;B6IDE0;F1QZW1;F1R6C7;A0A8M9PJW6;F1QVX3;A0A8M1NBP6;B8A568;A0A8M9PEC3;A0A8M9PVN0;B8A569;A0A8M9PR47;B6IDE1;A0A8M9QFE6;A2BGX6;R4GDZ5;E9QF07;Q6IQX1;A0A0R4INI3;A0A8M9QEC8;B6IDE0;F1QZW1;F1R6C7;A0A8M9PJW6;…	Slow myosin heavy chain 1;Slow myosin heavy chain 1;Slow myosin heavy chain 1;Slow myosin heavy chain 1;Slow myosin heavy chain 1;Slow myosin heavy chain 1;Slow myosin heavy chain 1;Slow myosin heavy chain 1;Slow myosin heavy chain 1;Slow myosin heavy chain 1;Slow myosin heavy chain 1;Slow myosin heavy chain 1;Slow myosin heavy chain 1;Slow myosin heavy chain 1;Slow myosin heavy chain 1;Slow myos…
1.98508	-0.310155	-0.834622	-0.139876	-0.320279	-0.38015		binding;catalytic activity;cation binding;choline-phosphate cytidylyltransferase activity;cytidylyltransferase activity;ion binding;lipid binding;nucleotidyltransferase activity;phosphatidylcholine binding;phospholipid binding;transferase activity;transferase activity, transferring phosphorus-containing groups	cellular anatomical entity;endoplasmic reticulum;intracellular membrane-bounded organelle;intracellular organelle;membrane-bounded organelle;organelle		cellular anatomical entity;endoplasmic reticulum;intracellular membrane-bounded organelle;intracellular organelle;organelle	Glycerophospholipid metabolism;Phosphonate and phosphinate metabolism	CTP_transf_like		Coiledcoil;Lipidbiosynthesis;Lipidmetabolism;Nucleotidyltransferase;Phospholipidbiosynthesis;Phospholipidmetabolism;Proteomicsidentification;Referenceproteome;Transferase		+	Cluster -432	13.0738	0	zgc:110237	Q568K8	choline-phosphate cytidylyltransferase

## Sheet: Cluster 423
0.194258	1.77437	-0.214892	-0.48642	-0.0303176	-1.237	catabolic process;lipid catabolic process;lipid metabolic process;metabolic process;organic substance catabolic process;organic substance metabolic process;primary metabolic process	catalytic activity;fatty acid amide hydrolase activity;hydrolase activity;hydrolase activity, acting on carbon-nitrogen (but not peptide) bonds;hydrolase activity, acting on carbon-nitrogen (but not peptide) bonds, in linear amides	cellular anatomical entity;membrane	catabolic process;lipid metabolic process;metabolic process;primary metabolic process	cellular anatomical entity;membrane		Amidase		Hydrolase;Lipiddegradation;Lipidmetabolism;Membrane;Referenceproteome;Transmembrane;Transmembranehelix		+	Cluster -423	11.5443	0	faah2b	Q05AM4	Fatty-acid amide hydrolase 2-B
0.112166	1.54785	0.105818	-1.48979	0.263732	-0.539779	actin cytoskeleton organization;actin filament-based process;actomyosin structure organization;biological regulation;cardiac muscle contraction;cellular component organization;cellular component organization or biogenesis;cellular process;cytoskeleton organization;multicellular organismal process;muscle contraction;muscle system process;organelle organization;regulation of biological process;regu…	binding;cytoskeletal protein binding;protein binding;tropomyosin binding;troponin C binding;troponin I binding	protein-containing complex;troponin complex	actin cytoskeleton organization;biological regulation;cellular component organization;cellular component organization or biogenesis;cellular process;cytoskeleton organization;multicellular organismal process;muscle contraction;muscle system process;organelle organization;regulation of biological process	protein-containing complex		Troponin	ACOSTA_PROLIFERATION_INDEPENDENT_MYC_TARGETS_DN;BENPORATH_ES_1;BHATTACHARYA_EMBRYONIC_STEM_CELL;BRUINS_UVC_RESPONSE_VIA_TP53_GROUP_A;CERVERA_SDHB_TARGETS_1_UP;CREIGHTON_ENDOCRINE_THERAPY_RESISTANCE_1;DAIRKEE_CANCER_PRONE_RESPONSE_BPA_E2;DOANE_BREAST_CANCER_ESR1_UP;ENK_UV_RESPONSE_KERATINOCYTE_UP;FORTSCHEGGER_PHF8_TARGETS_DN;FOSTER_KDM1A_TARGETS_UP;HAMAI_APOPTOSIS_VIA_TRAIL_DN;KAAB_FAILED_HEART_AT…	Muscleprotein;Proteomicsidentification;Referenceproteome		+	Cluster -423	11.0882	0	tnnt1	Q8AVB1	Slow troponin T

## Sheet: Cluster 341 
NaN	0.140255	0.98872	-1.49713	-0.404809	0.772968			cellular anatomical entity;cytoplasm;intracellular membrane-bounded organelle;intracellular organelle;membrane-bounded organelle;nucleus;organelle		cellular anatomical entity;cytoplasm;intracellular membrane-bounded organelle;intracellular organelle;nucleus;organelle		WD40	GRYDER_PAX3FOXO1_ENHANCERS_IN_TADS	Referenceproteome;WDrepeat		+	Cluster 341	11.5579	0	wdr27	B8JJR1	WD repeat domain 27

## Sheet: Cluster 439
-1.20026	1.00066	-0.612703	-0.0963503	1.39255	-0.483902	alpha-beta T cell activation;alpha-beta T cell differentiation;amide transport;anatomical structure development;apoptotic cell clearance;arachidonate transport;arachidonic acid secretion;biological regulation;carboxylic acid transport;cell activation;cell chemotaxis;cell differentiation;cell migration;cell motility;cell surface receptor signaling pathway;cellular component organization;cellular c…	binding;calcium ion binding;calcium-dependent phospholipid binding;cation binding;enzyme inhibitor activity;enzyme regulator activity;ion binding;lipase inhibitor activity;lipid binding;metal ion binding;molecular function inhibitor activity;molecular function regulator activity;phospholipase A2 inhibitor activity;phospholipase inhibitor activity;phospholipid binding	cellular anatomical entity;cytoplasm;extracellular space;membrane;plasma membrane	amide transport;anatomical structure development;biological regulation;cell activation;cell differentiation;cell motility;cell surface receptor signaling pathway;cellular component organization;cellular component organization or biogenesis;cellular localization;cellular process;chromosome organization;developmental process;DNA conformation change;DNA geometric change;endocytosis;establishment of …	cellular anatomical entity;cytoplasm;extracellular space;membrane;plasma membrane		Annexin		Annexin;Calcium;Calcium/phospholipid-binding;Proteomicsidentification;Referenceproteome;Repeat		+	Cluster -439	11.1699	0	zgc:109778	Q804H1;Q568I4;Q804H1	Annexin;Annexin
-1.60709	-0.699883	0.998869	0.301391	0.0958592	0.910855	activin receptor signaling pathway;ameboidal-type cell migration;anatomical structure development;anatomical structure formation involved in morphogenesis;anatomical structure morphogenesis;animal organ development;anterior/posterior pattern specification;biological regulation;blood vessel morphogenesis;BMP signaling pathway;cell development;cell differentiation;cell migration;cell migration invo…	binding;cation binding;cis-regulatory region sequence-specific DNA binding;DNA binding;DNA-binding transcription factor activity;DNA-binding transcription factor activity, RNA polymerase II-specific;double-stranded DNA binding;ion binding;I-SMAD binding;metal ion binding;nucleic acid binding;organic cyclic compound binding;protein binding;RNA polymerase II cis-regulatory region sequence-specific …	cellular anatomical entity;chromatin;cytoplasm;heteromeric SMAD protein complex;intracellular membrane-bounded organelle;intracellular organelle;membrane-bounded organelle;nuclear protein-containing complex;nucleus;organelle;protein-containing complex;protein-DNA complex;RNA polymerase II transcription regulator complex;SMAD protein complex;transcription regulator complex	anatomical structure development;anatomical structure formation involved in morphogenesis;biological regulation;cell development;cell differentiation;cell motility;cell surface receptor signaling pathway;cellular process;developmental process;intracellular signal transduction;mesoderm development;multicellular organismal process;pattern specification process;regulation of biological process;regul…	cellular anatomical entity;cytoplasm;intracellular membrane-bounded organelle;intracellular organelle;nucleus;organelle;protein-containing complex;protein-DNA complex;transcription regulator complex	Adherens junction;Cell cycle;Chagas disease (American trypanosomiasis);Colorectal cancer;Endocytosis;Pancreatic cancer;Pathways in cancer;TGF-beta signaling pathway;Wnt signaling pathway	MH1;MH2	BAE_BRCA1_TARGETS_DN;BENPORATH_PROLIFERATION;BIOCARTA_ALK_PATHWAY;BIOCARTA_CTCF_PATHWAY;BIOCARTA_TGFB_PATHWAY;BLALOCK_ALZHEIMERS_DISEASE_UP;BOQUEST_STEM_CELL_DN;BORCZUK_MALIGNANT_MESOTHELIOMA_UP;BOYAULT_LIVER_CANCER_SUBCLASS_G3_UP;BOYLAN_MULTIPLE_MYELOMA_C_D_DN;BOYLAN_MULTIPLE_MYELOMA_PCA3_UP;BROWNE_HCMV_INFECTION_1HR_DN;BROWNE_HCMV_INFECTION_6HR_DN;BYSTRYKH_HEMATOPOIESIS_STEM_CELL_QTL_TRANS;CHIC…	Cytoplasm;Developmentalprotein;DNA-binding;Metal-binding;Nucleus;Referenceproteome;Transcription;Transcriptionregulation;Zinc		+	Cluster -439	13.4063	0	smad2	Q9I9P9;Q8AY16;Q9I8V2;Q8AY15;Q9W7E7;F1QXZ9;Q9I9P9;Q8AY16;Q8AY15	Mothers against decapentaplegic homolog 1;Mothers against decapentaplegic homolog 2
-1.63454	-0.523379	0.232708	0.353041	0.220525	1.35164	activation of immune response;biological process involved in interspecies interaction between organisms;biological regulation;cell killing;cellular process;cellular response to chemical stimulus;cellular response to endogenous stimulus;cellular response to estrogen stimulus;cellular response to hormone stimulus;cellular response to organic substance;cellular response to stimulus;complement activa…		cellular anatomical entity;extracellular space;membrane attack complex;membrane protein complex;plasma membrane protein complex;pore complex;protein-containing complex	biological process involved in interspecies interaction between organisms;biological regulation;cell killing;cellular process;defense response to other organism;immune response;immune system process;killing of cells of another organism;regulation of biological process;response to biotic stimulus;response to chemical;response to endogenous stimulus;response to external stimulus;response to stimulu…	cellular anatomical entity;extracellular space;membrane protein complex;protein-containing complex		Ldl_recept_a;MACPF		Complementpathway;Cytolysis;Disulfidebond;EGF-likedomain;Immunity;Innateimmunity;Membraneattackcomplex;Proteomicsidentification;Referenceproteome;Secreted;Signal		+	Cluster -439	15.5437	0	wu:fb60b05	B8A565	Complement component 9
-1.80967	-0.379753	0.8515	0.758405	0.0523285	0.527187	attachment of GPI anchor to protein;cellular localization;cellular macromolecule localization;cellular process;detection of abiotic stimulus;detection of external stimulus;detection of mechanical stimulus;detection of mechanical stimulus involved in sensory perception;detection of mechanical stimulus involved in sensory perception of touch;detection of stimulus;detection of stimulus involved in s…	catalytic activity;catalytic activity, acting on a protein;cysteine-type endopeptidase activity;cysteine-type peptidase activity;endopeptidase activity;GPI-anchor transamidase activity;hydrolase activity;peptidase activity	caspase complex;catalytic complex;endopeptidase complex;endoplasmic reticulum protein-containing complex;GPI-anchor transamidase complex;membrane protein complex;peptidase complex;protein-containing complex	cellular localization;cellular process;detection of stimulus;localization;macromolecule localization;macromolecule metabolic process;macromolecule modification;metabolic process;nitrogen compound metabolic process;primary metabolic process;protein localization;protein metabolic process;protein modification process;response to abiotic stimulus;response to external stimulus;response to stimulus	catalytic complex;membrane protein complex;protein-containing complex	Glycosylphosphatidylinositol(GPI)-anchor biosynthesis	PIG-U	GRAESSMANN_APOPTOSIS_BY_DOXORUBICIN_DN;GRAESSMANN_APOPTOSIS_BY_SERUM_DEPRIVATION_DN;GRAESSMANN_RESPONSE_TO_MC_AND_DOXORUBICIN_DN;GRAESSMANN_RESPONSE_TO_MC_AND_SERUM_DEPRIVATION_DN;ICHIBA_GRAFT_VERSUS_HOST_DISEASE_35D_DN;KEGG_GLYCOSYLPHOSPHATIDYLINOSITOL_GPI_ANCHOR_BIOSYNTHESIS;KEGG_MEDICUS_REFERENCE_GPI_ANCHOR_BIOSYNTHESIS;MARTINEZ_RB1_AND_TP53_TARGETS_DN;MARTINEZ_RB1_TARGETS_DN;MARTINEZ_TP53_TAR…	Endoplasmicreticulum;GPI-anchorbiosynthesis;Membrane;Referenceproteome;Signal;Transmembrane;Transmembranehelix		+	Cluster -439	11.6019	0	pigu	D5MQ15	Phosphatidylinositol glycan anchor biosynthesis class U protein precursor
-1.73839	-0.279114	0.660539	1.1381	-0.159406	0.378273	acetyl-CoA biosynthetic process;acetyl-CoA biosynthetic process from pyruvate;acetyl-CoA metabolic process;acyl-CoA biosynthetic process;acyl-CoA metabolic process;amide biosynthetic process;amide metabolic process;aromatic compound biosynthetic process;biosynthetic process;carbohydrate derivative biosynthetic process;carbohydrate derivative metabolic process;carboxylic acid metabolic process;cel…	acetyltransferase activity;acyltransferase activity;acyltransferase activity, transferring groups other than amino-acyl groups;catalytic activity;catalytic activity, acting on a protein;dihydrolipoyllysine-residue acetyltransferase activity;S-acetyltransferase activity;S-acyltransferase activity;transferase activity	catalytic complex;cellular anatomical entity;intracellular organelle lumen;membrane-enclosed lumen;mitochondrial matrix;organelle lumen;oxidoreductase complex;protein-containing complex;pyruvate dehydrogenase complex	amide metabolic process;biosynthetic process;carbohydrate derivative metabolic process;cellular aromatic compound metabolic process;cellular nitrogen compound metabolic process;cellular process;detection of stimulus;heterocycle metabolic process;metabolic process;monocarboxylic acid metabolic process;nitrogen compound metabolic process;nucleobase-containing compound metabolic process;nucleobase-c…	catalytic complex;cellular anatomical entity;organelle lumen;oxidoreductase complex;protein-containing complex;pyruvate dehydrogenase complex	Citrate cycle (TCA cycle);Glycolysis / Gluconeogenesis;Pyruvate metabolism	2-oxoacid_dh;Biotin_lipoyl;E3_binding		Acyltransferase;Lipoyl;Proteomicsidentification;Pyruvate;Referenceproteome;Transferase;Transitpeptide		+	Cluster -439	11.3224	0	wu:fc21f08	Q804C3	Acetyltransferase component of pyruvate dehydrogenase complex
-1.85186	-0.162342	-0.0827383	0.796002	0.480768	0.820167	biological regulation;positive regulation of catalytic activity;positive regulation of GTPase activity;positive regulation of hydrolase activity;positive regulation of molecular function;regulation of catalytic activity;regulation of GTPase activity;regulation of hydrolase activity;regulation of molecular function	enzyme regulator activity;GTPase regulator activity;guanyl-nucleotide exchange factor activity;molecular function regulator activity;nucleoside-triphosphatase regulator activity	cellular anatomical entity;cytosol;endoplasmic reticulum;intracellular membrane-bounded organelle;intracellular organelle;membrane-bounded organelle;mitochondrion;organelle	biological regulation;positive regulation of catalytic activity;regulation of catalytic activity;regulation of molecular function	cellular anatomical entity;cytosol;endoplasmic reticulum;intracellular membrane-bounded organelle;intracellular organelle;mitochondrion;organelle		Arm	BLALOCK_ALZHEIMERS_DISEASE_DN;BOQUEST_STEM_CELL_CULTURED_VS_FRESH_UP;BORCZUK_MALIGNANT_MESOTHELIOMA_UP;BYSTRYKH_HEMATOPOIESIS_STEM_CELL_AND_BRAIN_QTL_TRANS;CHICAS_RB1_TARGETS_CONFLUENT;DIAZ_CHRONIC_MYELOGENOUS_LEUKEMIA_UP;FORTSCHEGGER_PHF8_TARGETS_DN;FOURNIER_ACINAR_DEVELOPMENT_LATE_2;GAVIN_FOXP3_TARGETS_CLUSTER_T7;GRAESSMANN_APOPTOSIS_BY_DOXORUBICIN_DN;GRESHOCK_CANCER_COPY_NUMBER_UP;HASLINGER_B_…	Cytoplasm;Mitochondrion;Proteomicsidentification;Referenceproteome		+	Cluster -439	17.5971	0	rap1gds1	A0A8M9Q945	Rap1 GTPase-GDP dissociation stimulator 1
-1.76442	-0.568078	0.21889	0.584508	0.712132	0.816964	biological regulation;cellular component organization;cellular component organization or biogenesis;cellular process;cytoskeleton organization;microtubule cytoskeleton organization;microtubule-based movement;microtubule-based process;organelle organization;regulation of biological process;regulation of cell cycle;regulation of cell cycle process;regulation of cellular component organization;regul…	adenyl nucleotide binding;adenyl ribonucleotide binding;anion binding;ATP binding;binding;carbohydrate derivative binding;dynein heavy chain binding;heterocyclic compound binding;ion binding;nucleoside phosphate binding;nucleotide binding;organic cyclic compound binding;protein binding;purine nucleotide binding;purine ribonucleoside triphosphate binding;purine ribonucleotide binding;ribonucleotid…	catalytic complex;cellular anatomical entity;cytoplasm;cytoplasmic dynein complex;dynein complex;microtubule;microtubule associated complex;polymeric cytoskeletal fiber;protein-containing complex;supramolecular complex;supramolecular fiber;supramolecular polymer	biological regulation;cellular component organization;cellular component organization or biogenesis;cellular process;cytoskeleton organization;microtubule cytoskeleton organization;microtubule-based movement;microtubule-based process;organelle organization;regulation of biological process;regulation of cell cycle;regulation of organelle organization	catalytic complex;cellular anatomical entity;cytoplasm;microtubule;protein-containing complex	Phagosome;Vasopressin-regulated water reabsorption	DLIC		ATP-binding;Cytoplasm;Cytoskeleton;Dynein;Microtubule;Motorprotein;Nucleotide-binding;Proteomicsidentification;Referenceproteome;Transport		+	Cluster -439	12.586	0	dncli2	Q1LUM9	Dynein light intermediate chain
-1.72101	-0.722001	0.632336	0.721365	0.503787	0.585519		binding;cytoskeletal protein binding;microtubule binding;protein binding;tubulin binding	cellular anatomical entity;cytoplasm;microtubule;polymeric cytoskeletal fiber;supramolecular complex;supramolecular fiber;supramolecular polymer		cellular anatomical entity;cytoplasm;microtubule	Alzheimer's disease;MAPK signaling pathway	Tubulin-binding		Cytoplasm;Cytoskeleton;Microtubule;Proteomicsidentification;Referenceproteome		+	Cluster -439	14.9819	0	mapta	A0A8M9PDF7;A0A8M9QEI5;A0A8M9QEI5	Microtubule-associated protein;Microtubule-associated protein
-1.7966	-0.406527	0.450766	0.987728	0.642934	0.121696	anatomical structure development;anatomical structure morphogenesis;axon choice point recognition;axon development;axon regeneration;axonogenesis;biological regulation;cell projection morphogenesis;cell projection organization;cell recognition;cellular anatomical entity morphogenesis;cellular component organization;cellular component organization or biogenesis;cellular process;cellular response t…	anion binding;binding;calmodulin binding;carbohydrate derivative binding;ion binding;lipid binding;lysophosphatidic acid binding;modified amino acid binding;phosphatidylinositol binding;phosphatidylinositol phosphate binding;phosphatidylserine binding;phospholipid binding;protein binding	cell projection membrane;cellular anatomical entity;filopodium membrane;growth cone membrane;membrane;organelle;plasma membrane region;postsynaptic density;postsynaptic specialization	anatomical structure development;biological regulation;cell recognition;cellular anatomical entity morphogenesis;cellular component organization;cellular component organization or biogenesis;cellular process;developmental process;growth;regulation of biological process;response to stimulus;response to stress	cellular anatomical entity;membrane;organelle;postsynaptic density;postsynaptic specialization		IQ;Neuromodulin_N		Calmodulin-binding;Cellmembrane;Cellprojection;Developmentalprotein;Differentiation;Growthregulation;Lipoprotein;Membrane;Neurogenesis;Palmitate;Phosphoprotein;Referenceproteome;Synapse		+	Cluster -439	12.0064	0	cb310	Q90462	Neuromodulin
-1.11339	-1.26094	-0.113554	0.585214	1.00109	0.901576		lipid transporter activity;transporter activity					DUF1081;Vit_open_b-sht;Vitellogenin_N		Proteomicsidentification;Referenceproteome;Signal;Transport		+	Cluster -439	16.4049	0	apobb.1	A0A8M2B7H0	Apolipoprotein Bb, tandem duplicate 1 isoform X1
-1.40721	-0.888191	-0.0666035	0.30541	0.932395	1.1242	cellular aromatic compound metabolic process;cellular metabolic process;cellular nitrogen compound metabolic process;cellular process;cellular response to stimulus;cellular response to stress;DNA damage response;DNA metabolic process;DNA repair;heterocycle metabolic process;macromolecule metabolic process;metabolic process;nitrogen compound metabolic process;nucleic acid metabolic process;nucleob…	adenyl nucleotide binding;adenyl ribonucleotide binding;anion binding;ATP binding;ATP-dependent activity;ATP-dependent activity, acting on DNA;ATP-dependent chromatin remodeler activity;binding;carbohydrate derivative binding;catalytic activity;catalytic activity, acting on a nucleic acid;catalytic activity, acting on DNA;cation binding;heterocyclic compound binding;ion binding;metal ion binding;…	cellular anatomical entity;chromosomal region;chromosome, telomeric region;intracellular membrane-bounded organelle;intracellular organelle;membrane-bounded organelle;nucleus;organelle	cellular aromatic compound metabolic process;cellular nitrogen compound metabolic process;cellular process;DNA damage response;DNA metabolic process;DNA repair;heterocycle metabolic process;macromolecule metabolic process;metabolic process;nitrogen compound metabolic process;nucleobase-containing compound metabolic process;primary metabolic process;response to stimulus;response to stress	cellular anatomical entity;intracellular membrane-bounded organelle;intracellular organelle;nucleus;organelle		ADD_ATRX;Helicase_C;SNF2-rel_dom	BACOLOD_RESISTANCE_TO_ALKYLATING_AGENTS_DN;BASAKI_YBX1_TARGETS_DN;BILD_CTNNB1_ONCOGENIC_SIGNATURE;BLALOCK_ALZHEIMERS_DISEASE_DN;BLANCO_MELO_COVID19_SARS_COV_2_POS_PATIENT_LUNG_TISSUE_DN;BROWNE_HCMV_INFECTION_48HR_DN;BRUINS_UVC_RESPONSE_EARLY_LATE;CEBALLOS_TARGETS_OF_TP53_AND_MYC_DN;CHICAS_RB1_TARGETS_GROWING;CHICAS_RB1_TARGETS_SENESCENT;CORONEL_RFX7_DIRECT_TARGETS_UP;CROMER_METASTASIS_UP;DACOSTA_…	ATP-binding;Chromosome;Coiledcoil;DNAdamage;DNArepair;Metal-binding;Nucleotide-binding;Nucleus;Proteomicsidentification;Referenceproteome;Telomere;Zinc;Zinc-finger		+	Cluster -439	12.8846	0	atrx	A0A8M9QKH6	DNA helicase
-0.926215	-1.55953	0.591288	0.419844	0.517228	0.957383	cellular process;cellular response to chemical stimulus;cellular response to endogenous stimulus;cellular response to estrogen stimulus;cellular response to hormone stimulus;cellular response to organic substance;cellular response to stimulus;response to chemical;response to endogenous stimulus;response to estrogen;response to hormone;response to organic substance;response to stimulus	binding;mRNA binding;nucleic acid binding;organic cyclic compound binding;RNA binding	cellular anatomical entity;cytoplasm;intracellular membrane-bounded organelle;intracellular organelle;membrane-bounded organelle;nucleus;organelle;polysome;protein-containing complex;ribonucleoprotein complex	cellular process;response to chemical;response to endogenous stimulus;response to stimulus	cellular anatomical entity;cytoplasm;intracellular membrane-bounded organelle;intracellular organelle;nucleus;organelle;polysome;protein-containing complex;ribonucleoprotein complex		KH_1		Coiledcoil;Proteomicsidentification;Referenceproteome;RNA-binding		+	Cluster -439	11.1493	0	HBP	A0A8M2BDG6;A0A8M2BDG6;E7FCA5	High density lipoprotein-binding protein a;High density lipoprotein-binding protein a
-1.15498	-1.27719	0.599955	0.152726	0.492461	1.18702	cell adhesion;cell-matrix adhesion;cell-substrate adhesion;cellular process			cell adhesion;cellular process			NIDO;Zona_pellucida		Proteomicsidentification;Referenceproteome		+	Cluster -439	11.5706	0	si:dkey-9l20.3	A0A8M9P5A5	Uncharacterized protein si:dkey-9l20.3
-1.14071	-1.42265	0.770683	0.52798	0.666986	0.597713	establishment of localization;lipid transport;localization;organic substance transport;transport	binding;lipid binding	cellular anatomical entity;extracellular region	establishment of localization;lipid transport;localization;transport	cellular anatomical entity;extracellular region		Lipocalin_2	ABE_INNER_EAR;AIYAR_COBRA1_TARGETS_UP;APPEL_IMATINIB_RESPONSE;ASTON_MAJOR_DEPRESSIVE_DISORDER_DN;BAELDE_DIABETIC_NEPHROPATHY_DN;BLANCO_MELO_BETA_INTERFERON_TREATED_BRONCHIAL_EPITHELIAL_CELLS_UP;BOQUEST_STEM_CELL_CULTURED_VS_FRESH_DN;BOQUEST_STEM_CELL_UP;BORCZUK_MALIGNANT_MESOTHELIOMA_DN;COLIN_PILOCYTIC_ASTROCYTOMA_VS_GLIOBLASTOMA_UP;CROMER_TUMORIGENESIS_DN;DARWICHE_PAPILLOMA_RISK_HIGH_DN;DARWICHE…	Glycoprotein;Lipid-binding;Proteomicsidentification;Pyrrolidonecarboxylicacid;Referenceproteome;Secreted;Signal;Transport		+	Cluster -439	10.0861	0	apod	F1R0I2	Apolipoprotein D
-1.22867	-1.32843	0.499823	0.582811	0.893975	0.580488							fn3;I-set		Immunoglobulindomain;Proteomicsidentification;Referenceproteome;Repeat		+	Cluster -439	12.5756	0	im:7139709	A0A8M1NUG4;A0A8M1NUG4;A0A8M6Z7G3	Myomesin 1a;Myomesin 1a
-1.3166	-1.22874	0.381706	0.63205	0.626627	0.904949	aromatic compound biosynthetic process;biosynthetic process;cellular aromatic compound metabolic process;cellular biosynthetic process;cellular metabolic process;cellular nitrogen compound biosynthetic process;cellular nitrogen compound metabolic process;cellular process;DNA-templated transcription termination;heterocycle biosynthetic process;heterocycle metabolic process;macromolecule biosynthet…	3'-5' DNA/RNA helicase activity;adenyl nucleotide binding;adenyl ribonucleotide binding;anion binding;ATP binding;ATP-dependent activity;ATP-dependent activity, acting on DNA;ATP-dependent activity, acting on RNA;binding;carbohydrate derivative binding;catalytic activity;catalytic activity, acting on a nucleic acid;catalytic activity, acting on DNA;catalytic activity, acting on RNA;DNA/RNA helica…	cellular anatomical entity;intracellular membrane-bounded organelle;intracellular organelle;membrane-bounded organelle;nucleus;organelle	biosynthetic process;cellular aromatic compound metabolic process;cellular nitrogen compound metabolic process;cellular process;DNA-templated transcription termination;heterocycle metabolic process;macromolecule biosynthetic process;macromolecule metabolic process;metabolic process;nitrogen compound metabolic process;nucleobase-containing compound metabolic process;primary metabolic process;RNA m…	cellular anatomical entity;intracellular membrane-bounded organelle;intracellular organelle;nucleus;organelle		DEAD;dsrm;HA2;Helicase_C;OB_NTP_bind	ADDYA_ERYTHROID_DIFFERENTIATION_BY_HEMIN;AZARE_NEOPLASTIC_TRANSFORMATION_BY_STAT3_UP;AZARE_STAT3_TARGETS;BASAKI_YBX1_TARGETS_UP;BLUM_RESPONSE_TO_SALIRASIB_DN;BONOME_OVARIAN_CANCER_SURVIVAL_SUBOPTIMAL_DEBULKING;BROWNE_HCMV_INFECTION_48HR_UP;BYSTRYKH_HEMATOPOIESIS_STEM_CELL_QTL_TRANS;CARRILLOREIXACH_HEPATOBLASTOMA_VS_NORMAL_HYPOMETHYLATED_AND_UP;CASORELLI_ACUTE_PROMYELOCYTIC_LEUKEMIA_DN;CHIARADONNA…	ATP-binding;Helicase;Hydrolase;Nucleotide-binding;Proteomicsidentification;Referenceproteome;Repeat;RNA-binding;Transcription;Transcriptionregulation;Transcriptiontermination		+	Cluster -439	10.0215	0	dhx9	A0A8M1P3F9	RNA helicase
-1.13532	-1.37247	0.576616	0.833467	0.23442	0.863288							fn3;I-set;THB		Immunoglobulindomain;Proteomicsidentification;Referenceproteome;Repeat		+	Cluster -439	11.0415	0	mybpc2b	A0A8M1N4T5	Myosin-binding protein C, fast-type
-1.29874	-0.937881	-0.241412	1.19981	0.395303	0.882925	anatomical structure development;carbohydrate catabolic process;carbohydrate localization;carbohydrate metabolic process;carbohydrate storage;catabolic process;cell development;cellular developmental process;cellular metabolic process;cellular process;developmental process;energy derivation by oxidation of organic compounds;energy reserve metabolic process;generation of precursor metabolites and …	1,4-alpha-oligoglucan phosphorylase activity;anion binding;binding;catalytic activity;glycogen phosphorylase activity;glycosyltransferase activity;heterocyclic compound binding;hexosyltransferase activity;ion binding;linear malto-oligosaccharide phosphorylase activity;organic cyclic compound binding;pyridoxal phosphate binding;SHG alpha-glucan phosphorylase activity;small molecule binding;transfe…	cellular anatomical entity;cytoplasm	anatomical structure development;carbohydrate metabolic process;catabolic process;cell development;cellular process;developmental process;energy reserve metabolic process;generation of precursor metabolites and energy;localization;macromolecule catabolic process;macromolecule localization;macromolecule metabolic process;metabolic process;polysaccharide metabolic process;primary metabolic process	cellular anatomical entity;cytoplasm	Insulin signaling pathway;Starch and sucrose metabolism	Phosphorylase		Allostericenzyme;Carbohydratemetabolism;Glycogenmetabolism;Glycosyltransferase;Proteomicsidentification;Pyridoxalphosphate;Referenceproteome;Transferase		+	Cluster -439	10.7773	0	zgc:63642	E7EXT3;A4IG19;E7EXT3;Q503C7;A4IG19;E7EXT3;Q503C7;Q5RKM9;A4IG19;E7EXT3;E7EXT3;Q503C7;E7EXT3;Q5RKM9	Alpha-1,4 glucan phosphorylase;Alpha-1,4 glucan phosphorylase;Alpha-1,4 glucan phosphorylase;Alpha-1,4 glucan phosphorylase;Alpha-1,4 glucan phosphorylase;Alpha-1,4 glucan phosphorylase
-1.40733	NaN	-0.702409	0.859	0.680066	0.570674	biological regulation;cellular process;cellular response to abiotic stimulus;cellular response to environmental stimulus;cellular response to light stimulus;cellular response to radiation;cellular response to stimulus;detection of abiotic stimulus;detection of external stimulus;detection of light stimulus;detection of stimulus;G protein-coupled receptor signaling pathway;multicellular organismal …	G protein-coupled photoreceptor activity;G protein-coupled receptor activity;molecular transducer activity;photoreceptor activity;signaling receptor activity;transmembrane signaling receptor activity	cellular anatomical entity;membrane;photoreceptor outer segment	biological regulation;cellular process;detection of stimulus;G protein-coupled receptor signaling pathway;multicellular organismal process;nervous system process;regulation of biological process;response to abiotic stimulus;response to external stimulus;response to light stimulus;response to stimulus;sensory perception;signal transduction	cellular anatomical entity;membrane		7tm_1;Rhodopsin_N		Chromophore;Disulfidebond;Glycoprotein;G-proteincoupledreceptor;Membrane;Phosphoprotein;Photoreceptorprotein;Receptor;Referenceproteome;Retinalprotein;Sensorytransduction;Transducer;Transmembrane;Transmembranehelix;Vision		+	Cluster -439	17.0003	0	opn1mw1	Q8AYM7;Q8AYM8;Q9W6A5;Q9W6A6	Green-sensitive opsin-1
-0.377408	-1.07103	1.33852	0.904852	-1.02361	0.228668	biological regulation;regulation of biological process;regulation of calcium ion transmembrane transport;regulation of calcium ion transmembrane transport via high voltage-gated calcium channel;regulation of calcium ion transport;regulation of cellular process;regulation of localization;regulation of metal ion transport;regulation of monoatomic cation transmembrane transport;regulation of monoato…	calcium channel activity;calcium channel regulator activity;calcium ion transmembrane transporter activity;channel activity;channel regulator activity;gated channel activity;inorganic cation transmembrane transporter activity;inorganic molecular entity transmembrane transporter activity;ion channel regulator activity;metal ion transmembrane transporter activity;molecular function regulator activi…	calcium channel complex;cation channel complex;L-type voltage-gated calcium channel complex;membrane protein complex;monoatomic ion channel complex;plasma membrane protein complex;protein-containing complex;transmembrane transporter complex;transporter complex;voltage-gated calcium channel complex	biological regulation;regulation of biological process;regulation of transport	membrane protein complex;protein-containing complex;voltage-gated calcium channel complex	Arrhythmogenic right ventricular cardiomyopathy (ARVC);Cardiac muscle contraction;Dilated cardiomyopathy;Hypertrophic cardiomyopathy (HCM);MAPK signaling pathway	Claudin_2		Membrane;Referenceproteome;Transmembrane;Transmembranehelix		+	Cluster -439	18.4515	0	cacng6b	E7F9M5	Calcium channel, voltage-dependent, gamma subunit 6b
-0.725907	-0.865408	1.10956	1.33862	-0.0197964	-0.837075	carboxylic acid transport;establishment of localization;fatty acid transport;lipid transport;localization;monocarboxylic acid transport;organic acid transport;organic anion transport;organic substance transport;transport	anion binding;bile acid binding;binding;carboxylic acid binding;fatty acid binding;ion binding;lipid binding;monocarboxylic acid binding;organic acid binding;small molecule binding	cellular anatomical entity;cytosol;intracellular membrane-bounded organelle;intracellular organelle;membrane-bounded organelle;nucleus;organelle	establishment of localization;lipid transport;localization;organic acid transport;transport	cellular anatomical entity;cytosol;intracellular membrane-bounded organelle;intracellular organelle;nucleus;organelle		Lipocalin_7		3D-structure;Cytoplasm;Lipid-binding;Referenceproteome;Transport		+	Cluster -439	12.9514	0	fabp10a	Q9I8L5	Fatty acid-binding protein 10-A, liver basic
NaN	0.964831	1.10248	-1.06655	-0.172259	-0.828505	cellular localization;cellular macromolecule localization;cellular process;establishment of localization;establishment of protein localization;establishment of protein localization to mitochondrion;establishment of protein localization to organelle;establishment of RNA localization;localization;macromolecule localization;mitochondrial transmembrane transport;mitochondrial transport;nitrogen compo…	amide binding;binding;mitochondrion targeting sequence binding;peptide binding;signal sequence binding	membrane protein complex;mitochondrial outer membrane translocase complex;mitochondrial protein-containing complex;outer mitochondrial membrane protein complex;protein-containing complex	cellular localization;cellular process;establishment of localization;localization;macromolecule localization;mitochondrial transport;nucleobase-containing compound transport;protein localization;protein transport;transmembrane transport;transport	membrane protein complex;protein-containing complex		MAS20		Membrane;Mitochondrion;Mitochondrionoutermembrane;Phosphoprotein;Proteintransport;Referenceproteome;Transmembrane;Transmembranehelix;Transport		+	Cluster -439	15.5382	0	tomm20b	Q6DH66	Mitochondrial import receptor subunit TOM20 homolog B
-1.19947	1.25787	1.05796	-0.0660212	-0.135426	-0.914914	carboxylic acid catabolic process;carboxylic acid metabolic process;catabolic process;cellular catabolic process;cellular lipid catabolic process;cellular lipid metabolic process;cellular metabolic process;cellular process;fatty acid beta-oxidation;fatty acid catabolic process;fatty acid metabolic process;fatty acid oxidation;lipid catabolic process;lipid metabolic process;lipid modification;lipi…	acyl-CoA dehydrogenase activity;anion binding;binding;catalytic activity;flavin adenine dinucleotide binding;heterocyclic compound binding;ion binding;medium-chain-acyl-CoA dehydrogenase activity;nucleoside phosphate binding;nucleotide binding;organic cyclic compound binding;oxidoreductase activity;oxidoreductase activity, acting on the CH-CH group of donors;oxidoreductase activity, acting on the…	cellular anatomical entity;cytoplasm;intracellular membrane-bounded organelle;intracellular organelle;intracellular organelle lumen;membrane-bounded organelle;membrane-enclosed lumen;mitochondrial matrix;mitochondrion;organelle;organelle lumen	catabolic process;cellular lipid metabolic process;cellular process;lipid metabolic process;metabolic process;monocarboxylic acid metabolic process;organic acid metabolic process;primary metabolic process;small molecule metabolic process	cellular anatomical entity;cytoplasm;intracellular membrane-bounded organelle;intracellular organelle;mitochondrion;organelle;organelle lumen	beta-Alanine metabolism;Fatty acid metabolism;PPAR signaling pathway;Propanoate metabolism;Valine, leucine and isoleucine degradation	Acyl-CoA_dh_1;Acyl-CoA_dh_M;Acyl-CoA_dh_N		FAD;Flavoprotein;Oxidoreductase;Proteomicsidentification;Referenceproteome;Transitpeptide		+	Cluster -439	15.6321	0	MCAD	A2CG95	Medium-chain specific acyl-CoA dehydrogenase, mitochondrial
-1.28308	1.24059	0.925545	0.0495121	0.0439745	-0.976545	aromatic compound biosynthetic process;ATP biosynthetic process;ATP metabolic process;biosynthetic process;carbohydrate derivative biosynthetic process;carbohydrate derivative metabolic process;cellular aromatic compound metabolic process;cellular biosynthetic process;cellular metabolic process;cellular nitrogen compound biosynthetic process;cellular nitrogen compound metabolic process;cellular p…	inorganic cation transmembrane transporter activity;inorganic molecular entity transmembrane transporter activity;monoatomic cation transmembrane transporter activity;monoatomic ion transmembrane transporter activity;proton transmembrane transporter activity;transmembrane transporter activity;transporter activity	inner mitochondrial membrane protein complex;membrane protein complex;mitochondrial protein-containing complex;mitochondrial proton-transporting ATP synthase complex, coupling factor F(o);protein-containing complex;proton-transporting ATP synthase complex, coupling factor F(o);proton-transporting two-sector ATPase complex, proton-transporting domain	biosynthetic process;carbohydrate derivative metabolic process;cellular aromatic compound metabolic process;cellular nitrogen compound metabolic process;cellular process;heterocycle metabolic process;metabolic process;nitrogen compound metabolic process;nucleobase-containing compound metabolic process;nucleobase-containing small molecule metabolic process;nucleotide metabolic process;phosphorus m…	membrane protein complex;protein-containing complex	Oxidative phosphorylation	ATP-synt_G		ATPsynthesis;CF(0);Hydrogeniontransport;Iontransport;Membrane;Mitochondrion;Proteomicsidentification;Referenceproteome;Transport		+	Cluster -439	11.2923	0	mg:bb02g11	Q6P6E0	ATP synthase subunit
-0.946633	1.33653	1.15108	-0.156054	-0.760438	-0.624483	amide biosynthetic process;amide metabolic process;biosynthetic process;cellular biosynthetic process;cellular metabolic process;cellular nitrogen compound biosynthetic process;cellular nitrogen compound metabolic process;cellular process;macromolecule biosynthetic process;macromolecule metabolic process;metabolic process;mitochondrial translation;nitrogen compound metabolic process;organic subst…	structural constituent of ribosome;structural molecule activity	large ribosomal subunit;mitochondrial large ribosomal subunit;mitochondrial protein-containing complex;organellar large ribosomal subunit;protein-containing complex;ribonucleoprotein complex;ribosomal subunit	amide metabolic process;biosynthetic process;cellular nitrogen compound metabolic process;cellular process;macromolecule biosynthetic process;macromolecule metabolic process;metabolic process;mitochondrial translation;nitrogen compound metabolic process;peptide metabolic process;primary metabolic process;protein metabolic process;translation	protein-containing complex;ribonucleoprotein complex		L51_S25_CI-B8		Mitochondrion;Proteomicsidentification;Referenceproteome;Ribonucleoprotein;Ribosomalprotein		+	Cluster -439	11.1641	0	zgc:92655	Q6DH43	Large ribosomal subunit protein mL43
-1.24174	1.405	0.943931	-0.161024	-0.71753	-0.228643			cellular anatomical entity;intracellular membrane-bounded organelle;intracellular organelle;membrane-bounded organelle;mitochondrion;organelle		cellular anatomical entity;intracellular membrane-bounded organelle;intracellular organelle;mitochondrion;organelle			BROWNE_HCMV_INFECTION_18HR_DN;CREIGHTON_ENDOCRINE_THERAPY_RESISTANCE_4;DACOSTA_UV_RESPONSE_VIA_ERCC3_UP;DIAZ_CHRONIC_MYELOGENOUS_LEUKEMIA_UP;FLECHNER_BIOPSY_KIDNEY_TRANSPLANT_REJECTED_VS_OK_DN;FULCHER_INFLAMMATORY_RESPONSE_LECTIN_VS_LPS_UP;GRAESSMANN_APOPTOSIS_BY_DOXORUBICIN_DN;GRUETZMANN_PANCREATIC_CANCER_DN;JINESH_BLEBBISHIELD_TO_IMMUNE_CELL_FUSION_PBSHMS_DN;KAAB_HEART_ATRIUM_VS_VENTRICLE_DN;KI…	Mitochondrion;Referenceproteome;Transitpeptide		+	Cluster -439	12.5481	0	gatd3	F1QCN0	Glutamine amidotransferase-like class 1 domain-containing protein 3, mitochondrial
-1.17654	1.20051	1.10489	-0.635073	-0.709773	0.215988	biological regulation;cellular process;cellular response to chemical stimulus;cellular response to endogenous stimulus;cellular response to estrogen stimulus;cellular response to hormone stimulus;cellular response to organic substance;cellular response to stimulus;hatching;multicellular organismal process;organism emergence from protective structure;positive regulation of biological process;posit…	antioxidant activity;binding;carbohydrate derivative binding;lipid binding;lipid transporter activity;lipopolysaccharide binding;lipoteichoic acid binding;nutrient reservoir activity;transporter activity		biological regulation;cellular process;multicellular organismal process;regulation of biological process;regulation of transport;response to chemical;response to endogenous stimulus;response to stimulus;response to xenobiotic stimulus			Vit_b-sht_shell;Vit_open_b-sht;Vitellogenin_N;VWD		Disulfidebond;Phosphoprotein;Proteomicsidentification;Referenceproteome;Signal;Storageprotein		+	Cluster -439	11.9312	0	wu:fb62f05	A0A8M1N6R0;Q1LWN2;A0A8M1NAN4;A0A8M9PW60;A3KMS4;A0A8M1NG90;A0A8M1N6R0;Q1LWN2;A0A8M1NAN4;A0A8M9PW60;Q1MTC4;A3KMS4;A0A8M1NG90;A0A8M1N6R0;A0A8M1NAN4;A3KMS4;A0A8M1NG90;A0A8M1N6R0;Q1LWN2;A0A8M1NAN4;A3KMS4;A0A8M1NG90;A0A8M1N6R0;A0A8M1NAN4;A3KMS4;A0A8M1N6R0;Q1LWN2;A0A8M9PW60;A3KMS4;A0A8M1NG90;A0A8M1N6R0;Q1LWN2;A3KMS4;A0A8M1NG90;A0A8M1N6R0;A0A8M9PW60;A3KMS4;A0A8M1N6R0;Q1LWN2;A0A8M9PW60;A3KMS4;A0A8M1N6R0;Q…	Vitellogenin 5 precursor;Vitellogenin 5 precursor;Vitellogenin 5 precursor;Vitellogenin 5 precursor;Vitellogenin 5 precursor;Vitellogenin 5 precursor;Vitellogenin 5 precursor;Vitellogenin 5 precursor;Vitellogenin 5 precursor;Vitellogenin 5 precursor;Vitellogenin 4 precursor;Vitellogenin 4 precursor;Vitellogenin 4 precursor;Vitellogenin 4 precursor;Vitellogenin 6 precursor;Vitellogenin-like;Vitell…
-1.09647	1.32248	0.97981	-0.10878	-1.03596	-0.0610766	alpha-amino acid catabolic process;alpha-amino acid metabolic process;amino acid catabolic process;amino acid metabolic process;aspartate catabolic process;aspartate family amino acid catabolic process;aspartate family amino acid metabolic process;aspartate metabolic process;biosynthetic process;carboxylic acid catabolic process;carboxylic acid metabolic process;catabolic process;cellular catabol…	anion binding;binding;catalytic activity;heterocyclic compound binding;ion binding;kynurenine aminotransferase activity;kynurenine-oxoglutarate transaminase activity;L-aspartate:2-oxoglutarate aminotransferase activity;organic cyclic compound binding;pyridoxal phosphate binding;small molecule binding;transaminase activity;transferase activity;transferase activity, transferring nitrogenous groups;…	cellular anatomical entity;intracellular membrane-bounded organelle;intracellular organelle;intracellular organelle lumen;membrane;membrane-bounded organelle;membrane-enclosed lumen;mitochondrial matrix;mitochondrion;organelle;organelle lumen;plasma membrane	amino acid metabolic process;biosynthetic process;catabolic process;cellular process;metabolic process;nitrogen compound metabolic process;organic acid metabolic process;primary metabolic process;small molecule metabolic process	cellular anatomical entity;intracellular membrane-bounded organelle;intracellular organelle;membrane;mitochondrion;organelle;organelle lumen;plasma membrane	Alanine, aspartate and glutamate metabolism;Arginine and proline metabolism;Cysteine and methionine metabolism;Fat digestion and absorption;Phenylalanine metabolism;Phenylalanine, tyrosine and tryptophan biosynthesis;Tyrosine metabolism	Aminotran_1_2		Aminotransferase;Cellmembrane;Membrane;Mitochondrion;Proteomicsidentification;Pyridoxalphosphate;Referenceproteome;Transferase;Transitpeptide		+	Cluster -439	12.3164	0	got2a	Q7ZWF5;Q7SYK7	Aspartate aminotransferase, mitochondrial
-0.988278	1.01485	1.1019	-0.106475	-1.30018	0.278187	biological regulation;cellular process;cellular response to chemical stimulus;cellular response to endogenous stimulus;cellular response to estrogen stimulus;cellular response to hormone stimulus;cellular response to organic substance;cellular response to stimulus;hatching;multicellular organismal process;organism emergence from protective structure;positive regulation of biological process;posit…	antioxidant activity;binding;carbohydrate derivative binding;lipid binding;lipid transporter activity;lipopolysaccharide binding;lipoteichoic acid binding;nutrient reservoir activity;transporter activity		biological regulation;cellular process;multicellular organismal process;regulation of biological process;regulation of transport;response to chemical;response to endogenous stimulus;response to stimulus;response to xenobiotic stimulus			Vit_b-sht_shell;Vit_open_b-sht;Vitellogenin_N;VWD		Disulfidebond;Phosphoprotein;Proteomicsidentification;Referenceproteome;Signal;Storageprotein		+	Cluster -439	11.9249	0	vtg6	A0A8M1N6R0;A0A8M1NAN4;A0A8M1NG90;A0A8M1N6R0;Q1LWN2;A0A8M1NAN4;A0A8M9PW60;A3KMS4;A0A8M1NG90;A0A8M1N6R0;Q1LWN2;A0A8M1NAN4;A0A8M9PW60;Q1MTC4;A3KMS4;A0A8M1NG90;A0A8M1N6R0;Q1LWN2;A0A8M1NAN4;A0A8M9PW60;A0A8M1NG90;A0A8M1N6R0;Q1LWN2;A0A8M1NAN4;A0A8M9PW60;Q1MTC4;A0A8M1NG90;A0A8M1N6R0;A0A8M1NAN4;A3KMS4;A0A8M1NG90;A0A8M1N6R0;Q1LWN2;A0A8M1NAN4;A3KMS4;A0A8M1NG90;A0A8M1N6R0;Q1LWN2;A0A8M1NAN4;A0A8M1NG90;A0A8M1N…	Vitellogenin 5 precursor;Vitellogenin 5 precursor;Vitellogenin 5 precursor;Vitellogenin 5 precursor;Vitellogenin 5 precursor;Vitellogenin 5 precursor;Vitellogenin 5 precursor;Vitellogenin 5 precursor;Vitellogenin 5 precursor;Vitellogenin 5 precursor;Vitellogenin 5 precursor;Vitellogenin 5 precursor;Vitellogenin 4 precursor;Vitellogenin 4 precursor;Vitellogenin 4 precursor;Vitellogenin 4 precursor…
-0.994065	1.05214	1.21418	0.308629	-0.997538	-0.58334	cellular metabolic process;cellular process;metabolic process;organic acid metabolic process;organic substance metabolic process;small molecule metabolic process;xenobiotic metabolic process	binding;catalytic activity;cation binding;heme binding;ion binding;iron ion binding;metal ion binding;monooxygenase activity;organic cyclic compound binding;oxidoreductase activity;oxidoreductase activity, acting on paired donors, with incorporation or reduction of molecular oxygen;oxidoreductase activity, acting on paired donors, with incorporation or reduction of molecular oxygen, reduced flavi…	cellular anatomical entity;cytoplasm;intracellular membrane-bounded organelle;intracellular organelle;membrane-bounded organelle;organelle	cellular process;metabolic process;organic acid metabolic process;small molecule metabolic process;xenobiotic metabolic process	cellular anatomical entity;cytoplasm;intracellular membrane-bounded organelle;intracellular organelle;organelle		p450		Heme;Iron;Metal-binding;Monooxygenase;Oxidoreductase;Proteomicsidentification;Referenceproteome;Signal		+	Cluster -439	11.6052	0	zgc:110692	A0A8M6YUY2;Q4VBR9;Q4VBR9	Cytochrome P450 2G1-like;Cytochrome P450 precursor
-1.02335	1.13345	1.16363	0.196484	-1.04708	-0.423125		catalytic activity;oxidoreductase activity	cellular anatomical entity;intracellular membrane-bounded organelle;intracellular organelle;membrane-bounded organelle;microbody;mitochondrion;organelle;peroxisome		cellular anatomical entity;intracellular membrane-bounded organelle;intracellular organelle;microbody;mitochondrion;organelle;peroxisome		adh_short;SCP2	AMIT_EGF_RESPONSE_40_MCF10A;BOYAULT_LIVER_CANCER_SUBCLASS_G6_UP;BRUINS_UVC_RESPONSE_LATE;CHIANG_LIVER_CANCER_SUBCLASS_CTNNB1_UP;CHIANG_LIVER_CANCER_SUBCLASS_INTERFERON_DN;CHIANG_LIVER_CANCER_SUBCLASS_UNANNOTATED_UP;COLINA_TARGETS_OF_4EBP1_AND_4EBP2;CUI_TCF21_TARGETS_2_DN;GAZDA_DIAMOND_BLACKFAN_ANEMIA_PROGENITOR_DN;GOBERT_OLIGODENDROCYTE_DIFFERENTIATION_DN;KOINUMA_TARGETS_OF_SMAD2_OR_SMAD3;LIU_SOX…	NADP;Oxidoreductase;Peroxisome;Referenceproteome		+	Cluster -439	11.2311	0	hsdl2	Q6P5L8	Hydroxysteroid dehydrogenase-like protein 2
-1.35061	1.00527	0.91072	0.491893	-1.04585	-0.0114252		catalytic activity;isomerase activity					ECH_1	BLALOCK_ALZHEIMERS_DISEASE_UP;BROWNE_HCMV_INFECTION_24HR_DN;BYSTRYKH_HEMATOPOIESIS_STEM_CELL_QTL_TRANS;CARRILLOREIXACH_HEPATOBLASTOMA_VS_NORMAL_DN;CASORELLI_ACUTE_PROMYELOCYTIC_LEUKEMIA_DN;DACOSTA_UV_RESPONSE_VIA_ERCC3_UP;FLECHNER_BIOPSY_KIDNEY_TRANSPLANT_REJECTED_VS_OK_DN;FONTAINE_FOLLICULAR_THYROID_ADENOMA_UP;GOLDRATH_IMMUNE_MEMORY;GRAESSMANN_APOPTOSIS_BY_DOXORUBICIN_DN;HOSHIDA_LIVER_CANCER_SUB…	Isomerase;Proteomicsidentification;Referenceproteome		+	Cluster -439	11.6093	0	eci1	A0A8M1P1C1	Enoyl-CoA delta isomerase 1, mitochondrial
-1.31316	1.02017	0.981577	0.392238	-1.05685	-0.0239791	alpha-amino acid catabolic process;alpha-amino acid metabolic process;amino acid catabolic process;amino acid metabolic process;aspartate family amino acid catabolic process;aspartate family amino acid metabolic process;biosynthetic process;carboxylic acid catabolic process;carboxylic acid metabolic process;catabolic process;cellular catabolic process;cellular metabolic process;cellular process;m…	acetyltransferase activity;acyltransferase activity;acyltransferase activity, transferring groups other than amino-acyl groups;anion binding;binding;C-acetyltransferase activity;C-acyltransferase activity;catalytic activity;glycine C-acetyltransferase activity;heterocyclic compound binding;ion binding;ligase activity;organic cyclic compound binding;pyridoxal phosphate binding;small molecule bindi…	cellular anatomical entity;intracellular membrane-bounded organelle;intracellular organelle;membrane-bounded organelle;mitochondrion;organelle	amino acid metabolic process;biosynthetic process;catabolic process;cellular process;metabolic process;nitrogen compound metabolic process;organic acid metabolic process;primary metabolic process;small molecule metabolic process	cellular anatomical entity;intracellular membrane-bounded organelle;intracellular organelle;mitochondrion;organelle	Glycine, serine and threonine metabolism	Aminotran_1_2	AGUIRRE_PANCREATIC_CANCER_COPY_NUMBER_DN;BOCHKIS_FOXA2_TARGETS;CAIRO_LIVER_DEVELOPMENT_DN;DACOSTA_UV_RESPONSE_VIA_ERCC3_UP;DELYS_THYROID_CANCER_DN;DEURIG_T_CELL_PROLYMPHOCYTIC_LEUKEMIA_UP;ENK_UV_RESPONSE_KERATINOCYTE_DN;FOSTER_KDM1A_TARGETS_DN;GOLDRATH_ANTIGEN_RESPONSE;HIRSCH_CELLULAR_TRANSFORMATION_SIGNATURE_DN;IVANOVA_HEMATOPOIESIS_STEM_CELL_AND_PROGENITOR;JAZAERI_BREAST_CANCER_BRCA1_VS_BRCA2_U…	Ligase;Proteomicsidentification;Referenceproteome		+	Cluster -439	19.56	0	gcat	F6P2R4	2-amino-3-ketobutyrate coenzyme A ligase, mitochondrial
-1.18374	0.771392	0.876173	0.91596	-1.16167	-0.218114	carboxylic acid metabolic process;cellular metabolic process;cellular process;dicarboxylic acid metabolic process;malate metabolic process;metabolic process;organic acid metabolic process;organic substance metabolic process;oxoacid metabolic process;primary metabolic process;small molecule metabolic process;tricarboxylic acid cycle	catalytic activity;L-malate dehydrogenase activity;malate dehydrogenase activity;oxidoreductase activity;oxidoreductase activity, acting on CH-OH group of donors;oxidoreductase activity, acting on the CH-OH group of donors, NAD or NADP as acceptor	cellular anatomical entity;cytoplasm;intracellular membrane-bounded organelle;intracellular organelle;membrane-bounded organelle;mitochondrion;organelle	cellular process;metabolic process;organic acid metabolic process;primary metabolic process;small molecule metabolic process	cellular anatomical entity;cytoplasm;intracellular membrane-bounded organelle;intracellular organelle;mitochondrion;organelle	Carbon fixation in photosynthetic organisms;Citrate cycle (TCA cycle);Glyoxylate and dicarboxylate metabolism;Pyruvate metabolism	Ldh_1_C;Ldh_1_N		NAD;Oxidoreductase;Proteomicsidentification;Referenceproteome;Tricarboxylicacidcycle		+	Cluster -439	11.1105	0	zgc:64133	Q7T334	Malate dehydrogenase
-0.941371	1.7239	0.211419	0.382939	-0.725601	-0.651282	carboxylic acid metabolic process;cellular lipid metabolic process;cellular metabolic process;cellular process;fatty acid metabolic process;lipid metabolic process;metabolic process;monocarboxylic acid metabolic process;nitrogen compound metabolic process;organic acid metabolic process;organic substance metabolic process;oxoacid metabolic process;primary metabolic process;propionate metabolic pro…	binding;catalytic activity;cation binding;cobalamin binding;heterocyclic compound binding;intramolecular transferase activity;ion binding;isomerase activity;metal ion binding;methylmalonyl-CoA mutase activity;organic cyclic compound binding;small molecule binding;tetrapyrrole binding;vitamin binding	cellular anatomical entity;cytoplasm;intracellular membrane-bounded organelle;intracellular organelle;membrane-bounded organelle;mitochondrion;organelle	cellular lipid metabolic process;cellular process;lipid metabolic process;metabolic process;monocarboxylic acid metabolic process;nitrogen compound metabolic process;organic acid metabolic process;primary metabolic process;small molecule metabolic process;sulfur compound metabolic process	cellular anatomical entity;cytoplasm;intracellular membrane-bounded organelle;intracellular organelle;mitochondrion;organelle	Carbon fixation pathways in prokaryotes;Glyoxylate and dicarboxylate metabolism;Propanoate metabolism;Valine, leucine and isoleucine degradation	B12-binding;MM_CoA_mutase		Cobalamin;Cobalt;Isomerase;Metal-binding;Proteomicsidentification;Referenceproteome		+	Cluster -439	13.2115	0	mut	A5D6S3	Methylmalonyl-CoA mutase, mitochondrial
-0.617167	1.49049	0.672351	0.060024	-1.37414	-0.231553	adipose tissue development;anatomical structure development;animal organ development;biological regulation;cell differentiation;cellular developmental process;cellular process;chemical homeostasis;connective tissue development;developmental process;digestive tract development;fat cell differentiation;gland development;homeostatic process;lipid homeostasis;liver development;positive regulation of …		bounding membrane of organelle;cellular anatomical entity;intracellular membrane-bounded organelle;intracellular organelle;membrane;membrane-bounded organelle;mitochondrial membrane;mitochondrial outer membrane;mitochondrion;organelle;organelle membrane;organelle outer membrane;outer membrane	anatomical structure development;biological regulation;cell differentiation;cellular process;chemical homeostasis;developmental process;homeostatic process;positive regulation of apoptotic process;regulation of biological process	cellular anatomical entity;intracellular membrane-bounded organelle;intracellular organelle;membrane;mitochondrion;organelle;outer membrane		Mito_carr		Membrane;Proteomicsidentification;Referenceproteome;Transmembrane;Transport		+	Cluster -439	10.1229	0	fi20c06	Q9PUL9	Mitochondrial carrier homolog 2
-0.709893	1.77621	0.407869	-0.146426	-1.03258	-0.295182	alternative mRNA splicing, via spliceosome;anatomical structure development;anatomical structure maturation;animal organ development;brain development;cell chemotaxis;cell differentiation;cell maturation;cell migration;cell motility;cellular aromatic compound metabolic process;cellular developmental process;cellular metabolic process;cellular nitrogen compound metabolic process;cellular process;c…	adenyl nucleotide binding;adenyl ribonucleotide binding;anion binding;ATP binding;ATP-dependent activity;ATP-dependent activity, acting on RNA;binding;carbohydrate derivative binding;catalytic activity;catalytic activity, acting on a nucleic acid;catalytic activity, acting on RNA;helicase activity;heterocyclic compound binding;hydrolase activity;ion binding;mRNA 3'-UTR binding;mRNA binding;nuclei…	cellular anatomical entity;cytoplasm;cytoplasmic ribonucleoprotein granule;intracellular membrane-bounded organelle;intracellular non-membrane-bounded organelle;intracellular organelle;membrane-bounded organelle;non-membrane-bounded organelle;nucleus;organelle;P granule;protein-containing complex;ribonucleoprotein complex;ribonucleoprotein granule;supramolecular complex	anatomical structure development;cell differentiation;cell maturation;cell motility;cellular aromatic compound metabolic process;cellular nitrogen compound metabolic process;cellular process;developmental maturation;developmental process;heterocycle metabolic process;immune system process;locomotion;macromolecule metabolic process;metabolic process;mRNA metabolic process;mRNA processing;nitrogen …	cellular anatomical entity;cytoplasm;intracellular membrane-bounded organelle;intracellular non-membrane-bounded organelle;intracellular organelle;non-membrane-bounded organelle;nucleus;organelle;protein-containing complex;ribonucleoprotein complex	RIG-I-like receptor signaling pathway	DEAD;Helicase_C		ATP-binding;Helicase;Hydrolase;Nucleotide-binding;Proteomicsidentification;Referenceproteome		+	Cluster -439	11.4076	0	hm:zeh0176	F1QBS1;Q6PBB2;F1Q5L6;A0A8M9QFI7;A0A8M2BG36;B0S6P6;F1QBS1;F1Q5L6;F1QBS1	RNA helicase;RNA helicase;RNA helicase
-1.30895	1.72651	0.263251	-0.306442	0.00323548	-0.377608	alpha-amino acid biosynthetic process;alpha-amino acid metabolic process;amino acid biosynthetic process;amino acid metabolic process;biosynthetic process;carboxylic acid biosynthetic process;carboxylic acid metabolic process;cellular biosynthetic process;cellular metabolic process;cellular process;glutamine family amino acid biosynthetic process;glutamine family amino acid metabolic process;hete…	catalytic activity;oxidoreductase activity;oxidoreductase activity, acting on the CH-NH group of donors;oxidoreductase activity, acting on the CH-NH group of donors, NAD or NADP as acceptor;pyrroline-5-carboxylate reductase activity	cellular anatomical entity;cytosol	amino acid metabolic process;biosynthetic process;cellular process;heterocycle metabolic process;metabolic process;nitrogen compound metabolic process;organic acid metabolic process;primary metabolic process;small molecule metabolic process	cellular anatomical entity;cytosol	Arginine and proline metabolism	F420_oxidored;P5CR_dimer	BUYTAERT_PHOTODYNAMIC_THERAPY_STRESS_DN;COLINA_TARGETS_OF_4EBP1_AND_4EBP2;CUI_TCF21_TARGETS_2_UP;ELVIDGE_HYPOXIA_BY_DMOG_DN;ELVIDGE_HYPOXIA_DN;FISCHER_DREAM_TARGETS;KEGG_ARGININE_AND_PROLINE_METABOLISM;LIAO_METASTASIS;MARSON_BOUND_BY_E2F4_UNSTIMULATED;NIKOLSKY_BREAST_CANCER_8Q23_Q24_AMPLICON;NUYTTEN_EZH2_TARGETS_DN;REACTOME_GLUTAMATE_AND_GLUTAMINE_METABOLISM;REACTOME_METABOLISM_OF_AMINO_ACIDS_AND…	Amino-acidbiosynthesis;Cytoplasm;NADP;Oxidoreductase;Prolinebiosynthesis;Referenceproteome		+	Cluster -439	10.0041	0	pycr3	Q5SPD7	Pyrroline-5-carboxylate reductase 3
-1.26386	1.79583	0.0890972	-0.15991	-0.0930877	-0.368069	biological regulation;cellular process;cellular response to chemical stimulus;cellular response to endogenous stimulus;cellular response to estrogen stimulus;cellular response to hormone stimulus;cellular response to organic substance;cellular response to stimulus;hatching;multicellular organismal process;organism emergence from protective structure;positive regulation of biological process;posit…	antioxidant activity;binding;carbohydrate derivative binding;lipid binding;lipid transporter activity;lipopolysaccharide binding;lipoteichoic acid binding;nutrient reservoir activity;transporter activity		biological regulation;cellular process;multicellular organismal process;regulation of biological process;regulation of transport;response to chemical;response to endogenous stimulus;response to stimulus;response to xenobiotic stimulus			Vit_b-sht_shell;Vit_open_b-sht;Vitellogenin_N;VWD		Disulfidebond;Phosphoprotein;Proteomicsidentification;Referenceproteome;Signal;Storageprotein		+	Cluster -439	11.3254	0	si:dkey-4c23.2	A0A8M1N6R0;Q1LWN2;A0A8M1NAN4;A0A8M9PW60;Q1MTC4;A3KMS4;A0A8M1NG90;A0A8M1N6R0;Q1LWN2;A0A8M1NAN4;A0A8M9PW60;Q1MTC4;A0A8M1NG90;A0A8M1N6R0;Q1LWN2;A0A8M9PW60;Q1MTC4;A0A8M1NAN4;A0A8M9PW60;Q1MTC4;A3KMS4;A0A8M1NG90;A0A8M1NAN4;Q1MTC4;A0A8M1NG90;Q1LWN2;A0A8M1NAN4;A0A8M9PW60;Q1MTC4;Q1LWN2;A0A8M9PW60;Q1MTC4;A0A8M9PW60;Q1MTC4;Q1MTC4	Vitellogenin 5 precursor;Vitellogenin 5 precursor;Vitellogenin 5 precursor;Vitellogenin 4 precursor;Vitellogenin 4 precursor;Vitellogenin 4 precursor;Vitellogenin-like;Vitellogenin-like;Vitellogenin 2
-1.26216	1.72724	0.342535	-0.412309	-0.368109	-0.0271997									Referenceproteome		+	Cluster -439	10.8689	0	zgc:77739	Q6P2T7	UPF0462 protein C4orf33 homolog
-1.10236	1.81873	0.222139	-0.296033	-0.579756	-0.0627255	biological regulation;cellular process;cellular response to chemical stimulus;cellular response to endogenous stimulus;cellular response to estrogen stimulus;cellular response to hormone stimulus;cellular response to organic substance;cellular response to stimulus;hatching;multicellular organismal process;organism emergence from protective structure;positive regulation of biological process;posit…	antioxidant activity;binding;carbohydrate derivative binding;lipid binding;lipid transporter activity;lipopolysaccharide binding;lipoteichoic acid binding;nutrient reservoir activity;transporter activity		biological regulation;cellular process;multicellular organismal process;regulation of biological process;regulation of transport;response to chemical;response to endogenous stimulus;response to stimulus;response to xenobiotic stimulus			Vit_b-sht_shell;Vit_open_b-sht;Vitellogenin_N;VWD		Disulfidebond;Phosphoprotein;Proteomicsidentification;Referenceproteome;Signal;Storageprotein		+	Cluster -439	16.418	0	vtg5	A0A8M1N6R0;A0A8M1N6R0;A0A8M1NAN4;A0A8M1N6R0;A0A8M1NAN4;A0A8M1NG90;A0A8M1N6R0;Q1LWN2;A0A8M1NAN4;A0A8M9PW60;A3KMS4;A0A8M1NG90;A0A8M1N6R0;Q1LWN2;A0A8M1NAN4;A0A8M9PW60;Q1MTC4;A3KMS4;A0A8M1NG90;A0A8M1N6R0;Q1LWN2;A0A8M1NAN4;A0A8M9PW60;A0A8M1NG90;A0A8M1N6R0;Q1LWN2;A0A8M1NAN4;A0A8M9PW60;Q1MTC4;A0A8M1NG90;A0A8M1N6R0;A0A8M1NAN4;A3KMS4;A0A8M1NG90;A0A8M1N6R0;Q1LWN2;A0A8M1NAN4;A3KMS4;A0A8M1NG90;A0A8M1N6R0;Q1L…	Vitellogenin 5 precursor;Vitellogenin 5 precursor;Vitellogenin 5 precursor;Vitellogenin 5 precursor;Vitellogenin 5 precursor;Vitellogenin 5 precursor;Vitellogenin 5 precursor;Vitellogenin 5 precursor;Vitellogenin 5 precursor;Vitellogenin 5 precursor;Vitellogenin 5 precursor;Vitellogenin 5 precursor;Vitellogenin 5 precursor;Vitellogenin 5 precursor;Vitellogenin 5 precursor;Vitellogenin 5 precursor…
-1.15701	1.76515	0.368372	-0.544008	-0.317255	-0.115245	biological regulation;negative regulation of biological process;negative regulation of catalytic activity;negative regulation of cysteine-type endopeptidase activity;negative regulation of endopeptidase activity;negative regulation of hydrolase activity;negative regulation of macromolecule metabolic process;negative regulation of metabolic process;negative regulation of molecular function;negativ…	cysteine-type endopeptidase inhibitor activity;endopeptidase inhibitor activity;endopeptidase regulator activity;enzyme inhibitor activity;enzyme regulator activity;molecular function inhibitor activity;molecular function regulator activity;peptidase inhibitor activity;peptidase regulator activity	cellular anatomical entity;cytoplasm;extracellular space;membrane-bounded organelle;organelle;vesicle	biological regulation;negative regulation of endopeptidase activity;regulation of biological process;regulation of catalytic activity;regulation of metabolic process;regulation of molecular function	cellular anatomical entity;cytoplasm;extracellular space;organelle;vesicle		Cystatin		Referenceproteome;Signal		+	Cluster -439	13.1309	0	fb51d07	B8A4C9	Cystatin C (amyloid angiopathy and cerebral hemorrhage)
-1.09437	1.80877	0.353614	-0.346423	-0.473239	-0.248356		catalytic activity;oxidoreductase activity					Amino_oxidase		FAD;Flavoprotein;NAD;NADP;Referenceproteome;Signal		+	Cluster -439	26.914	0	retsatl	B0S6C5	Inactive all-trans-retinol 13,14-reductase
-1.0415	1.68788	0.500338	-0.541449	-0.714744	0.109472	biological regulation;cellular process;cellular response to chemical stimulus;cellular response to endogenous stimulus;cellular response to estrogen stimulus;cellular response to hormone stimulus;cellular response to organic substance;cellular response to stimulus;hatching;multicellular organismal process;organism emergence from protective structure;positive regulation of biological process;posit…	antioxidant activity;binding;carbohydrate derivative binding;lipid binding;lipid transporter activity;lipopolysaccharide binding;lipoteichoic acid binding;nutrient reservoir activity;transporter activity		biological regulation;cellular process;multicellular organismal process;regulation of biological process;regulation of transport;response to chemical;response to endogenous stimulus;response to stimulus;response to xenobiotic stimulus			Vit_b-sht_shell;Vit_open_b-sht;Vitellogenin_N;VWD		Disulfidebond;Phosphoprotein;Proteomicsidentification;Referenceproteome;Signal;Storageprotein		+	Cluster -439	15.7049	0	vtg4	A0A8M1N6R0;A0A8M1NAN4;A0A8M1N6R0;A0A8M1NAN4;A0A8M1NG90;A0A8M1N6R0;Q1LWN2;A0A8M1NAN4;A0A8M9PW60;A3KMS4;A0A8M1NG90;A0A8M1N6R0;Q1LWN2;A0A8M1NAN4;A0A8M9PW60;Q1MTC4;A3KMS4;A0A8M1NG90;A0A8M1N6R0;Q1LWN2;A0A8M1NAN4;A0A8M9PW60;A0A8M1NG90;A0A8M1N6R0;Q1LWN2;A0A8M1NAN4;A0A8M9PW60;Q1MTC4;A0A8M1NG90;A0A8M1N6R0;A0A8M1NAN4;A3KMS4;A0A8M1NG90;A0A8M1N6R0;Q1LWN2;A0A8M1NAN4;A3KMS4;A0A8M1NG90;A0A8M1N6R0;Q1LWN2;A0A8M1N…	Vitellogenin 5 precursor;Vitellogenin 5 precursor;Vitellogenin 5 precursor;Vitellogenin 5 precursor;Vitellogenin 5 precursor;Vitellogenin 5 precursor;Vitellogenin 5 precursor;Vitellogenin 5 precursor;Vitellogenin 5 precursor;Vitellogenin 5 precursor;Vitellogenin 4 precursor;Vitellogenin 4 precursor;Vitellogenin 4 precursor;Vitellogenin 4 precursor;Vitellogenin 4 precursor;Vitellogenin 4 precursor…
-0.845374	1.74203	0.561166	-0.615772	-0.738886	-0.103162							VIT;VWA	ACEVEDO_LIVER_TUMOR_VS_NORMAL_ADJACENT_TISSUE_DN;BYSTRYKH_HEMATOPOIESIS_STEM_CELL_QTL_TRANS;CAIRO_LIVER_DEVELOPMENT_DN;GHO_ATF5_TARGETS_UP;HOSHIDA_LIVER_CANCER_SUBCLASS_S3;HSIAO_LIVER_SPECIFIC_GENES;JAZAG_TGFB1_SIGNALING_VIA_SMAD4_UP;LEE_AGING_NEOCORTEX_UP;LEIN_MIDBRAIN_MARKERS;LIU_OVARIAN_CANCER_TUMORS_AND_XENOGRAFTS_XDGS_DN;LOPEZ_MBD_TARGETS;MARTENS_TRETINOIN_RESPONSE_UP;NABA_ECM_REGULATORS;NAB…	Referenceproteome;Signal		+	Cluster -439	12.6095	0	itih3	Q498Q0	Inter-alpha (Globulin) inhibitor H3
-0.840463	1.81956	0.413557	-0.567179	-0.686056	-0.139417									Proteomicsidentification;Referenceproteome		+	Cluster -439	11.2539	0	org	A0A8M9PDQ9	Oogenesis-related isoform X1
-0.878145	1.72122	0.66938	-0.364497	-0.459043	-0.688918	biological regulation;cellular component organization;cellular component organization or biogenesis;cellular localization;cellular process;cellular response to acid chemical;cellular response to amino acid stimulus;cellular response to chemical stimulus;cellular response to endogenous stimulus;cellular response to nitrogen compound;cellular response to organic substance;cellular response to organ…		bounding membrane of organelle;cellular anatomical entity;cytoplasmic vesicle membrane;endosome membrane;guanyl-nucleotide exchange factor complex;intracellular membrane-bounded organelle;intracellular organelle;intracellular protein-containing complex;late endosome membrane;lysosomal membrane;lysosome;lytic vacuole;lytic vacuole membrane;membrane;membrane microdomain;membrane protein complex;mem…	biological regulation;cellular component organization;cellular component organization or biogenesis;cellular localization;cellular process;chemical homeostasis;endosomal transport;establishment of localization;homeostatic process;localization;lysosome organization;organelle organization;regulation of biological process;regulation of metabolic process;response to chemical;response to endogenous st…	cellular anatomical entity;intracellular membrane-bounded organelle;intracellular organelle;lysosome;membrane;membrane protein complex;organelle;protein-containing complex;vacuole		LAMTOR	ACEVEDO_LIVER_TUMOR_VS_NORMAL_ADJACENT_TISSUE_UP;DOUGLAS_BMI1_TARGETS_UP;HOUNKPE_HOUSEKEEPING_GENES;LASTOWSKA_NEUROBLASTOMA_COPY_NUMBER_DN;LOCKWOOD_AMPLIFIED_IN_LUNG_CANCER;MARSON_BOUND_BY_FOXP3_UNSTIMULATED;RATTENBACHER_BOUND_BY_CELF1;REACTOME_AMINO_ACIDS_REGULATE_MTORC1;REACTOME_AUTOPHAGY;REACTOME_CDC42_GTPASE_CYCLE;REACTOME_CELLULAR_RESPONSE_TO_STARVATION;REACTOME_CELLULAR_RESPONSES_TO_STIMULI…	Lipoprotein;Membrane;Myristate;Proteomicsidentification;Referenceproteome		+	Cluster -439	11.4178	0	lamtor1	E7FBZ6	Ragulator complex protein LAMTOR1
-0.692248	1.67719	0.779737	-0.465169	-0.509974	-0.78954		catalytic activity;hydrolase activity					Abhydrolase_6	ACEVEDO_NORMAL_TISSUE_ADJACENT_TO_LIVER_TUMOR_DN;BAELDE_DIABETIC_NEPHROPATHY_UP;BERENJENO_TRANSFORMED_BY_RHOA_DN;BORCZUK_MALIGNANT_MESOTHELIOMA_UP;CHEMNITZ_RESPONSE_TO_PROSTAGLANDIN_E2_DN;DEURIG_T_CELL_PROLYMPHOCYTIC_LEUKEMIA_UP;DURCHDEWALD_SKIN_CARCINOGENESIS_UP;FLECHNER_BIOPSY_KIDNEY_TRANSPLANT_REJECTED_VS_OK_DN;FLECHNER_PBL_KIDNEY_TRANSPLANT_OK_VS_DONOR_UP;FURUKAWA_DUSP6_TARGETS_PCI35_UP;GAL_L…	Hydrolase;Proteomicsidentification;Referenceproteome		+	Cluster -439	12.0494	0	bphl	A0A0G2KLD8	Biphenyl hydrolase like
-0.771783	1.75713	0.622806	-0.49265	-0.736729	-0.378777	cellular component organization;cellular component organization or biogenesis;cellular process;mitochondrion organization;organelle organization		cellular anatomical entity;intracellular membrane-bounded organelle;intracellular organelle;membrane;membrane-bounded organelle;mitochondrion;organelle	cellular component organization;cellular component organization or biogenesis;cellular process;mitochondrion organization;organelle organization	cellular anatomical entity;intracellular membrane-bounded organelle;intracellular organelle;membrane;mitochondrion;organelle		Band_7;Band_7_C		Coiledcoil;Proteomicsidentification;Referenceproteome		+	Cluster -439	10.9803	0	zgc:63505	Q7SY50	Stomatin-like protein 2, mitochondrial
-0.365934	1.8094	0.534936	-0.655596	-0.686926	-0.635879	[2Fe-2S] cluster assembly;cellular component assembly;cellular component organization;cellular component organization or biogenesis;cellular metabolic process;cellular process;iron-sulfur cluster assembly;metabolic process;metallo-sulfur cluster assembly;sulfur compound metabolic process	anion binding;binding;catalytic activity;cation binding;cysteine desulfurase activity;heterocyclic compound binding;ion binding;iron-sulfur cluster binding;metal cluster binding;metal ion binding;organic cyclic compound binding;pyridoxal phosphate binding;small molecule binding;sulfurtransferase activity;transferase activity;transferase activity, transferring sulphur-containing groups;vitamin B6 …	cellular anatomical entity;cytosol;intracellular membrane-bounded organelle;intracellular organelle;membrane-bounded organelle;mitochondrion;nucleus;organelle	cellular component assembly;cellular component organization;cellular component organization or biogenesis;cellular process;iron-sulfur cluster assembly;metabolic process;sulfur compound metabolic process	cellular anatomical entity;cytosol;intracellular membrane-bounded organelle;intracellular organelle;mitochondrion;nucleus;organelle	Sulfur relay system;Thiamine metabolism	Aminotran_5		Iron;Iron-sulfur;Metal-binding;Proteomicsidentification;Referenceproteome		+	Cluster -439	12.1498	0	fb50g03	Q1LYQ9	cysteine desulfurase
-0.546449	1.69174	0.735671	-0.904073	-0.531377	-0.445513	biological regulation;negative regulation of amide metabolic process;negative regulation of biological process;negative regulation of biosynthetic process;negative regulation of cellular biosynthetic process;negative regulation of cellular metabolic process;negative regulation of cellular process;negative regulation of gene expression;negative regulation of macromolecule biosynthetic process;nega…	binding;nucleic acid binding;organic cyclic compound binding;protein binding;protein-containing complex binding;ribonucleoprotein complex binding;ribosome binding;RNA binding;translation elongation factor binding	Cajal body;cellular anatomical entity;cytoplasm;cytoplasmic ribonucleoprotein granule;cytoplasmic stress granule;intracellular membrane-bounded organelle;intracellular non-membrane-bounded organelle;intracellular organelle;membrane-bounded organelle;non-membrane-bounded organelle;nuclear body;nuclear speck;nucleolus;nucleus;organelle;ribonucleoprotein granule;supramolecular complex	biological regulation;regulation of biological process;regulation of metabolic process;regulation of translation	cellular anatomical entity;cytoplasm;intracellular membrane-bounded organelle;intracellular non-membrane-bounded organelle;intracellular organelle;non-membrane-bounded organelle;nucleolus;nucleus;organelle		HABP4_PAI-RBP1;IHABP4_N	CHIANG_LIVER_CANCER_SUBCLASS_CTNNB1_UP;DEURIG_T_CELL_PROLYMPHOCYTIC_LEUKEMIA_DN;GRADE_COLON_VS_RECTAL_CANCER_UP;HELLER_HDAC_TARGETS_SILENCED_BY_METHYLATION_UP;LINDGREN_BLADDER_CANCER_CLUSTER_2A_DN;LU_EZH2_TARGETS_UP;NUYTTEN_NIPP1_TARGETS_UP;RAO_BOUND_BY_SALL4_ISOFORM_B;REACTOME_HEMOSTASIS;REACTOME_PLATELET_ACTIVATION_SIGNALING_AND_AGGREGATION;REACTOME_RESPONSE_TO_ELEVATED_PLATELET_CYTOSOLIC_CA2;W…	3D-structure;Cytoplasm;Nucleus;Referenceproteome;Translationregulation		+	Cluster -439	10.3509	0	habp4	Q5XJA5	Intracellular hyaluronan-binding protein 4
-0.484827	1.77192	0.494544	-0.133707	-0.774143	-0.873785	biological regulation;cellular metabolic process;cellular process;macromolecule metabolic process;macromolecule modification;metabolic process;nitrogen compound metabolic process;organic substance metabolic process;organonitrogen compound metabolic process;phosphate-containing compound metabolic process;phosphorus metabolic process;phosphorylation;primary metabolic process;protein metabolic proce…	adenyl nucleotide binding;adenyl ribonucleotide binding;anion binding;ATP binding;binding;carbohydrate derivative binding;catalytic activity;catalytic activity, acting on a protein;heterocyclic compound binding;ion binding;kinase activity;nucleoside phosphate binding;nucleotide binding;organic cyclic compound binding;phosphotransferase activity, alcohol group as acceptor;protein kinase activity;p…	cellular anatomical entity;intracellular membrane-bounded organelle;intracellular organelle;intracellular organelle lumen;membrane-bounded organelle;membrane-enclosed lumen;mitochondrial matrix;mitochondrion;organelle;organelle lumen	biological regulation;cellular process;macromolecule metabolic process;macromolecule modification;metabolic process;nitrogen compound metabolic process;phosphorus metabolic process;phosphorylation;primary metabolic process;protein metabolic process;protein modification process;protein phosphorylation;regulation of biological process;regulation of metabolic process	cellular anatomical entity;intracellular membrane-bounded organelle;intracellular organelle;mitochondrion;organelle;organelle lumen		BCDHK_Adom3;HATPase_c		ATP-binding;Kinase;Mitochondrion;Nucleotide-binding;Proteomicsidentification;Referenceproteome;Transferase		+	Cluster -439	18.8438	0	cb233	B0R159	Protein-serine/threonine kinase
-0.823518	1.62779	0.735583	-0.0863084	-0.910046	-0.543502			cellular anatomical entity;membrane;mitochondrial inner membrane;mitochondrial membrane;organelle inner membrane;organelle membrane;plasma membrane		cellular anatomical entity;membrane;plasma membrane		Band_7		Membrane;Mitochondrion;Mitochondrioninnermembrane;Proteomicsidentification;Referenceproteome;Signal		+	Cluster -439	11.2132	0	phb	A0A8M2BB12	Prohibitin
-0.536543	1.6497	0.758486	-0.218129	-0.808654	-0.844864	cellular metabolic process;cellular process;electron transport chain;generation of precursor metabolites and energy;metabolic process;respiratory electron transport chain		catalytic complex;inner mitochondrial membrane protein complex;membrane protein complex;mitochondrial protein-containing complex;mitochondrial respiratory chain complex I;NADH dehydrogenase complex;oxidoreductase complex;protein-containing complex;respiratory chain complex;respiratory chain complex I;transmembrane transporter complex;transporter complex	cellular process;electron transport chain;generation of precursor metabolites and energy;metabolic process	catalytic complex;membrane protein complex;NADH dehydrogenase complex;oxidoreductase complex;protein-containing complex	Alzheimer's disease;Huntington's disease;Oxidative phosphorylation;Parkinson's disease	ETC_C1_NDUFA5		Electrontransport;Membrane;Mitochondrion;Mitochondrioninnermembrane;Proteomicsidentification;Referenceproteome;Transport		+	Cluster -439	10.6784	0	zgc:114172	Q5BJA2	NADH dehydrogenase [ubiquinone] 1 alpha subcomplex subunit 5
-0.779878	1.92637	0.185305	-0.610031	-0.27733	-0.444431	biological regulation;cellular process;cellular response to chemical stimulus;cellular response to endogenous stimulus;cellular response to estrogen stimulus;cellular response to hormone stimulus;cellular response to organic substance;cellular response to stimulus;hatching;multicellular organismal process;organism emergence from protective structure;positive regulation of biological process;posit…	antioxidant activity;binding;carbohydrate derivative binding;lipid binding;lipid transporter activity;lipopolysaccharide binding;lipoteichoic acid binding;nutrient reservoir activity;transporter activity		biological regulation;cellular process;multicellular organismal process;regulation of biological process;regulation of transport;response to chemical;response to endogenous stimulus;response to stimulus;response to xenobiotic stimulus			Vit_b-sht_shell;Vit_open_b-sht;Vitellogenin_N;VWD		Disulfidebond;Phosphoprotein;Proteomicsidentification;Referenceproteome;Signal;Storageprotein		+	Cluster -439	19.996	0	vg1	A0A8M1N6R0;Q1LWN2;A0A8M1NAN4;A0A8M9PW60;A3KMS4;A0A8M1NG90;A0A8M1N6R0;Q1LWN2;A0A8M1NAN4;A0A8M9PW60;Q1MTC4;A3KMS4;A0A8M1NG90;A0A8M1N6R0;Q1LWN2;A0A8M1NAN4;A0A8M9PW60;A0A8M1NG90;A0A8M1N6R0;Q1LWN2;A0A8M1NAN4;A0A8M9PW60;Q1MTC4;A0A8M1NG90;A0A8M1N6R0;Q1LWN2;A0A8M1NAN4;A3KMS4;A0A8M1NG90;A0A8M1N6R0;Q1LWN2;A0A8M1NAN4;A0A8M1NG90;A0A8M1N6R0;Q1LWN2;A0A8M9PW60;A3KMS4;A0A8M1NG90;A0A8M1N6R0;Q1LWN2;A0A8M9PW60;A0A8…	Vitellogenin 5 precursor;Vitellogenin 5 precursor;Vitellogenin 5 precursor;Vitellogenin 5 precursor;Vitellogenin 5 precursor;Vitellogenin 5 precursor;Vitellogenin 5 precursor;Vitellogenin 5 precursor;Vitellogenin 5 precursor;Vitellogenin 5 precursor;Vitellogenin 5 precursor;Vitellogenin 5 precursor;Vitellogenin 5 precursor;Vitellogenin 5 precursor;Vitellogenin 4 precursor;Vitellogenin 4 precursor…
-0.753009	1.81729	0.474691	-0.707345	-0.244098	-0.587526		anion binding;binding;carbohydrate derivative binding;cation binding;GTP binding;guanyl nucleotide binding;guanyl ribonucleotide binding;heterocyclic compound binding;ion binding;metal ion binding;nucleoside phosphate binding;nucleotide binding;organic cyclic compound binding;purine nucleotide binding;purine ribonucleoside triphosphate binding;purine ribonucleotide binding;ribonucleotide binding;…					GTP-bdg_M;GTP-bdg_N;MMR_HSR1	BILANGES_RAPAMYCIN_SENSITIVE_VIA_TSC1_AND_TSC2;BLALOCK_ALZHEIMERS_DISEASE_UP;HOLLMANN_APOPTOSIS_VIA_CD40_UP;NUYTTEN_NIPP1_TARGETS_DN;SANSOM_APC_TARGETS_REQUIRE_MYC;SPIELMAN_LYMPHOBLAST_EUROPEAN_VS_ASIAN_DN;WAMUNYOKOLI_OVARIAN_CANCER_LMP_UP;YAGI_AML_WITH_T_8_21_TRANSLOCATION	GTP-binding;Magnesium;Metal-binding;Nucleotide-binding;Proteomicsidentification;Referenceproteome		+	Cluster -439	14.7831	0	gtpbp6	A0A8M3B3J4	GTP-binding protein 6 isoform X1
-0.0295715	1.50388	0.703167	-1.0139	-1.10048	-0.0630867		catalytic activity;hydrolase activity	cellular anatomical entity;cytoplasm;membrane		cellular anatomical entity;cytoplasm;membrane		Abhydrolase_6	BLALOCK_ALZHEIMERS_DISEASE_DN;BLANCO_MELO_BETA_INTERFERON_TREATED_BRONCHIAL_EPITHELIAL_CELLS_DN;BREDEMEYER_RAG_SIGNALING_NOT_VIA_ATM_DN;BUYTAERT_PHOTODYNAMIC_THERAPY_STRESS_DN;CHESLER_BRAIN_QTL_CIS;CONCANNON_APOPTOSIS_BY_EPOXOMICIN_DN;CUI_TCF21_TARGETS_2_UP;DACOSTA_UV_RESPONSE_VIA_ERCC3_UP;DEBIASI_APOPTOSIS_BY_REOVIRUS_INFECTION_DN;HELLER_HDAC_TARGETS_DN;HOFFMANN_SMALL_PRE_BII_TO_IMMATURE_B_LYMPH…	Cytoplasm;Glycoprotein;Hydrolase;Membrane;Referenceproteome;Signal-anchor;Transmembrane;Transmembranehelix		+	Cluster -439	11.1271	0	abhd14a	Q1LV46	Protein ABHD14A
-1.76719	0.281153	1.18257	0.551342	-0.303985	0.0561108	glutathione metabolic process;metabolic process;organic substance metabolic process	catalytic activity;glutathione transferase activity;transferase activity;transferase activity, transferring alkyl or aryl (other than methyl) groups	cellular anatomical entity;cytoplasm	metabolic process	cellular anatomical entity;cytoplasm		GST_C;GST_N		Proteomicsidentification;Referenceproteome;Transferase		+	Cluster -439	10.5991	0	zgc:65964	Q6PH41	glutathione transferase
-1.67619	0.331779	0.846483	1.07632	-0.427121	-0.151281	anatomical structure development;animal organ development;brain development;cell projection organization;cellular component organization;cellular component organization or biogenesis;cellular process;cellular response to stimulus;cellular response to stress;developmental process;eye development;neuron projection development;neuron projection regeneration;plasma membrane bounded cell projection or…		cellular anatomical entity;cytoplasm;intracellular membrane-bounded organelle;intracellular organelle;membrane-bounded organelle;nucleus;organelle;protein-containing complex;ribonucleoprotein complex	anatomical structure development;cellular component organization;cellular component organization or biogenesis;cellular process;developmental process;response to stimulus;response to stress;sensory organ development	cellular anatomical entity;cytoplasm;intracellular membrane-bounded organelle;intracellular organelle;nucleus;organelle;protein-containing complex;ribonucleoprotein complex		MVP_shoulder;Vault;Vault_2;Vault_3;Vault_4	ALFANO_MYC_TARGETS;BASSO_B_LYMPHOCYTE_NETWORK;BIDUS_METASTASIS_DN;BROWNE_HCMV_INFECTION_14HR_DN;BRUINS_UVC_RESPONSE_VIA_TP53_GROUP_B;CHICAS_RB1_TARGETS_CONFLUENT;DAZARD_RESPONSE_TO_UV_NHEK_UP;DAZARD_UV_RESPONSE_CLUSTER_G1;DELPUECH_FOXO3_TARGETS_UP;DELYS_THYROID_CANCER_UP;DIAZ_CHRONIC_MYELOGENOUS_LEUKEMIA_DN;DODD_NASOPHARYNGEAL_CARCINOMA_UP;DOUGLAS_BMI1_TARGETS_DN;FEVR_CTNNB1_TARGETS_UP;FLECHNER_B…	Alternativesplicing;Cytoplasm;Nucleus;Referenceproteome;Repeat;Ribonucleoprotein		+	Cluster -439	10.2702	0	mvp	Q6P3L0	Major vault protein
-1.87023	0.312305	0.790418	0.857803	0.0963516	-0.186648	metabolic process;primary metabolic process;tricarboxylic acid cycle	4 iron, 4 sulfur cluster binding;aconitate hydratase activity;binding;carbon-oxygen lyase activity;catalytic activity;cation binding;hydro-lyase activity;ion binding;iron-sulfur cluster binding;lyase activity;metal cluster binding;metal ion binding	cellular anatomical entity;cytosol;intracellular membrane-bounded organelle;intracellular organelle;membrane-bounded organelle;mitochondrion;organelle	metabolic process;primary metabolic process	cellular anatomical entity;cytosol;intracellular membrane-bounded organelle;intracellular organelle;mitochondrion;organelle	Carbon fixation pathways in prokaryotes;Citrate cycle (TCA cycle);Glyoxylate and dicarboxylate metabolism	Aconitase;Aconitase_C		4Fe-4S;Iron;Iron-sulfur;Lyase;Metal-binding;Mitochondrion;Proteomicsidentification;Referenceproteome;Transitpeptide		+	Cluster -439	11.0468	0	wu:fa10e03	Q6PEI6	Aconitate hydratase, mitochondrial
-1.48713	0.617343	1.26037	0.492748	-0.746514	-0.136817	biological process involved in interspecies interaction between organisms;carboxylic acid catabolic process;carboxylic acid metabolic process;catabolic process;cellular catabolic process;cellular lipid catabolic process;cellular lipid metabolic process;cellular metabolic process;cellular process;fatty acid beta-oxidation;fatty acid catabolic process;fatty acid metabolic process;fatty acid oxidati…	3-hydroxyacyl-CoA dehydrogenase activity;adenyl nucleotide binding;anion binding;binding;carbon-oxygen lyase activity;catalytic activity;enoyl-CoA hydratase activity;heterocyclic compound binding;hydro-lyase activity;ion binding;long-chain-3-hydroxyacyl-CoA dehydrogenase activity;lyase activity;NAD binding;NAD+ binding;nucleoside phosphate binding;nucleotide binding;organic cyclic compound bindin…	catalytic complex;fatty acid beta-oxidation multienzyme complex;mitochondrial fatty acid beta-oxidation multienzyme complex;mitochondrial protein-containing complex;protein-containing complex	biological process involved in interspecies interaction between organisms;catabolic process;cellular lipid metabolic process;cellular process;lipid metabolic process;metabolic process;monocarboxylic acid metabolic process;organic acid metabolic process;primary metabolic process;response to biotic stimulus;response to external stimulus;response to stimulus;small molecule metabolic process	catalytic complex;protein-containing complex	Aminobenzoate degradation;Benzoate degradation;beta-Alanine metabolism;Biosynthesis of unsaturated fatty acids;Butanoate metabolism;Caprolactam degradation;Fatty acid elongation in mitochondria;Fatty acid metabolism;Lysine degradation;Propanoate metabolism;Tryptophan metabolism;Valine, leucine and isoleucine degradation	3HCDH;3HCDH_N;ECH_1	ACEVEDO_LIVER_CANCER_DN;ACEVEDO_LIVER_TUMOR_VS_NORMAL_ADJACENT_TISSUE_DN;ALCALA_APOPTOSIS;BLALOCK_ALZHEIMERS_DISEASE_UP;BOCHKIS_FOXA2_TARGETS;CASORELLI_ACUTE_PROMYELOCYTIC_LEUKEMIA_DN;DAIRKEE_CANCER_PRONE_RESPONSE_E2;DIAZ_CHRONIC_MYELOGENOUS_LEUKEMIA_UP;DITTMER_PTHLH_TARGETS_UP;GAZDA_DIAMOND_BLACKFAN_ANEMIA_MYELOID_DN;KAAB_HEART_ATRIUM_VS_VENTRICLE_DN;KEGG_BETA_ALANINE_METABOLISM;KEGG_BIOSYNTHESI…	Fattyacidmetabolism;Lipidmetabolism;NAD;Proteomicsidentification;Referenceproteome		+	Cluster -439	11.4134	0	zgc:158138	A3KMH5;A7YT47;A3KMH5	enoyl-CoA hydratase;enoyl-CoA hydratase
-1.6609	0.629105	1.22224	0.381813	-0.140824	-0.431433	carboxylic acid catabolic process;carboxylic acid metabolic process;catabolic process;cellular catabolic process;cellular lipid catabolic process;cellular lipid metabolic process;cellular metabolic process;cellular process;fatty acid beta-oxidation;fatty acid catabolic process;fatty acid metabolic process;fatty acid oxidation;lipid catabolic process;lipid metabolic process;lipid modification;lipi…	acyltransferase activity;acyltransferase activity, transferring groups other than amino-acyl groups;catalytic activity;transferase activity		catabolic process;cellular lipid metabolic process;cellular process;lipid metabolic process;metabolic process;monocarboxylic acid metabolic process;organic acid metabolic process;primary metabolic process;small molecule metabolic process		Benzoate degradation;Fatty acid elongation in mitochondria;Fatty acid metabolism;Valine, leucine and isoleucine degradation	Thiolase_C;Thiolase_N		Acyltransferase;Proteomicsidentification;Referenceproteome;Transferase;Transitpeptide		+	Cluster -439	10.6409	0	fb14g10	Q7ZTH6	Hydroxyacyl-Coenzyme A dehydrogenase/3-ketoacyl-Coenzyme A thiolase/enoyl-Coenzyme A hydratase (Trifunctional protein), beta subunit
-1.56569	-0.110387	0.588453	0.942757	-0.73096	0.875825	anatomical structure development;animal organ development;biological regulation;calcium-mediated signaling;cellular process;developmental process;heart development;intracellular signal transduction;protein folding;regulation of biological process;regulation of blood circulation;regulation of cardiac muscle contraction;regulation of cardiac muscle contraction by calcium ion signaling;regulation of…	catalytic activity;catalytic activity, acting on a protein;intramolecular oxidoreductase activity;intramolecular oxidoreductase activity, transposing S-S bonds;isomerase activity;protein disulfide isomerase activity	cellular anatomical entity;endoplasmic reticulum membrane;endoplasmic reticulum-Golgi intermediate compartment;intracellular membrane-bounded organelle;intracellular organelle;membrane;membrane-bounded organelle;organelle;organelle membrane	anatomical structure development;biological regulation;cellular process;developmental process;intracellular signal transduction;protein folding;regulation of biological process;signal transduction	cellular anatomical entity;intracellular membrane-bounded organelle;intracellular organelle;membrane;organelle		Thioredoxin;Thioredoxin_6		Proteomicsidentification;Referenceproteome		+	Cluster -439	10.1328	0	txndc4	Q6P3G9	Endoplasmic reticulum protein 44
-1.66191	0.407726	0.788391	0.649189	-0.803037	0.619638	biological regulation;cell cycle process;cellular component assembly;cellular component organization;cellular component organization or biogenesis;cellular process;chromatin organization;membrane assembly;membrane organization;mitotic cell cycle process;mitotic nuclear membrane organization;mitotic nuclear membrane reassembly;negative regulation of biological process;negative regulation of biosyn…	binding;DNA binding;nucleic acid binding;organic cyclic compound binding	cellular anatomical entity;chromatin;cytoplasm;envelope;nuclear envelope;organelle envelope;protein-containing complex;protein-DNA complex	biological regulation;cellular component assembly;cellular component organization;cellular component organization or biogenesis;cellular process;chromatin organization;membrane organization;regulation of biological process;regulation of catalytic activity;regulation of metabolic process;regulation of molecular function;response to oxidative stress;response to stimulus;response to stress	cellular anatomical entity;cytoplasm;nuclear envelope;organelle envelope;protein-containing complex;protein-DNA complex		BAF	APPIERTO_RESPONSE_TO_FENRETINIDE_DN;BERENJENO_TRANSFORMED_BY_RHOA_UP;BOCHKIS_FOXA2_TARGETS;BRUINS_UVC_RESPONSE_EARLY_LATE;CUI_TCF21_TARGETS_2_UP;ENK_UV_RESPONSE_KERATINOCYTE_UP;FONTAINE_FOLLICULAR_THYROID_ADENOMA_DN;HOUNKPE_HOUSEKEEPING_GENES;HU_GENOTOXIC_DAMAGE_24HR;MARKEY_RB1_ACUTE_LOF_UP;MARTENS_BOUND_BY_PML_RARA_FUSION;NOUZOVA_TRETINOIN_AND_H4_ACETYLATION;NUYTTEN_EZH2_TARGETS_DN;REACTOME_2_LT…	Chromosome;Cytoplasm;DNA-binding;Nucleus;Phosphoprotein;Referenceproteome		+	Cluster -439	12.5962	0	banf1	Q6P026	Barrier-to-autointegration factor
-1.59503	0.310674	1.0676	0.581179	-0.820729	0.456305		carbonyl reductase (NADPH) activity;catalytic activity;oxidoreductase activity;oxidoreductase activity, acting on CH-OH group of donors;oxidoreductase activity, acting on the CH-OH group of donors, NAD or NADP as acceptor					adh_short;adh_short_C2	BOYAULT_LIVER_CANCER_SUBCLASS_G6_UP;BURTON_ADIPOGENESIS_6;BYSTRYKH_HEMATOPOIESIS_STEM_CELL_QTL_CIS;CARRILLOREIXACH_HEPATOBLASTOMA_VS_NORMAL_DN;CASORELLI_ACUTE_PROMYELOCYTIC_LEUKEMIA_DN;CHARAFE_BREAST_CANCER_LUMINAL_VS_BASAL_DN;DACOSTA_UV_RESPONSE_VIA_ERCC3_COMMON_UP;DEBIASI_APOPTOSIS_BY_REOVIRUS_INFECTION_DN;GAUSSMANN_MLL_AF4_FUSION_TARGETS_G_UP;GRUETZMANN_PANCREATIC_CANCER_UP;GRYDER_PAX3FOXO1_EN…	Oxidoreductase;Proteomicsidentification;Referenceproteome		+	Cluster -439	12.5986	0	wu:fa92b03	Q9DF44;Q7SYD0;Q9DF44	carbonyl reductase (NADPH);carbonyl reductase (NADPH)
-1.69075	0.295963	0.805462	0.466958	-0.706749	0.829121	cellular process;microtubule-based movement;microtubule-based process	binding;dynein intermediate chain binding;protein binding	catalytic complex;cellular anatomical entity;cytoplasm;cytoplasmic dynein complex;dynein complex;microtubule associated complex;protein-containing complex	cellular process;microtubule-based movement;microtubule-based process	catalytic complex;cellular anatomical entity;cytoplasm;protein-containing complex		Tctex-1		Proteomicsidentification;Referenceproteome		+	Cluster -439	12.1162	0	TCTE1L	Q6TGT3	Dynein light chain Tctex-type 3
-1.66568	-0.158623	0.908646	0.433363	-0.490501	0.972792	anatomical structure morphogenesis;biosynthetic process;developmental process;embryonic morphogenesis;lipid biosynthetic process;lipid metabolic process;metabolic process;organic cyclic compound biosynthetic process;organic cyclic compound metabolic process;organic substance biosynthetic process;organic substance metabolic process;pigmentation;primary metabolic process;steroid biosynthetic proces…	3-beta-hydroxy-delta5-steroid dehydrogenase activity;catalytic activity;oxidoreductase activity;oxidoreductase activity, acting on CH-OH group of donors;oxidoreductase activity, acting on the CH-OH group of donors, NAD or NADP as acceptor;steroid dehydrogenase activity;steroid dehydrogenase activity, acting on the CH-OH group of donors, NAD or NADP as acceptor		biosynthetic process;developmental process;lipid metabolic process;metabolic process;pigmentation;primary metabolic process		Steroid hormone biosynthesis	3Beta_HSD	BYSTRYKH_HEMATOPOIESIS_STEM_CELL_QTL_TRANS;CHEN_METABOLIC_SYNDROM_NETWORK;FUJIWARA_PARK2_HEPATOCYTE_PROLIFERATION_UP;GOLDRATH_HOMEOSTATIC_PROLIFERATION;HU_GENOTOXIN_ACTION_DIRECT_VS_INDIRECT_24HR;ICHIBA_GRAFT_VERSUS_HOST_DISEASE_35D_DN;KEGG_MEDICUS_REFERENCE_TESTOSTERONE_BIOSYNTHESIS;KEGG_STEROID_HORMONE_BIOSYNTHESIS;KORKOLA_CHORIOCARCINOMA;MOOTHA_HUMAN_MITODB_6_2002;OHGUCHI_LIVER_HNF4A_TARGETS_D…	Oxidoreductase;Proteomicsidentification;Referenceproteome		+	Cluster -439	10.1285	0	cb723	Q7ZZC3;F1QSA2	3 beta-hydroxysteroid dehydrogenase 1
-1.81716	0.501034	0.720513	0.366658	-0.504832	0.733791	anatomical structure development;biological regulation;cell cycle;cell differentiation;cellular aromatic compound metabolic process;cellular component organization;cellular component organization or biogenesis;cellular developmental process;cellular metabolic process;cellular nitrogen compound metabolic process;cellular process;chromatin organization;chromatin remodeling;developmental growth;deve…	binding;histone binding;protein binding	ATPase complex;CAF-1 complex;catalytic complex;cellular anatomical entity;CHD-type complex;chromosomal region;chromosome, telomeric region;ESC/E(Z) complex;histone deacetylase complex;histone methyltransferase complex;intracellular membrane-bounded organelle;intracellular organelle;membrane-bounded organelle;methyltransferase complex;nuclear protein-containing complex;nucleus;NuRD complex;organel…	anatomical structure development;biological regulation;cell cycle;cell differentiation;cellular aromatic compound metabolic process;cellular component organization;cellular component organization or biogenesis;cellular nitrogen compound metabolic process;cellular process;chromatin organization;developmental process;DNA metabolic process;DNA replication;growth;heterocycle metabolic process;macromo…	catalytic complex;cellular anatomical entity;histone methyltransferase complex;intracellular membrane-bounded organelle;intracellular organelle;nucleus;organelle;PcG protein complex;protein-containing complex;transcription regulator complex		CAF1C_H4-bd;WD40	ACEVEDO_LIVER_CANCER_UP;ACEVEDO_LIVER_TUMOR_VS_NORMAL_ADJACENT_TISSUE_UP;AFFAR_YY1_TARGETS_DN;ALFANO_MYC_TARGETS;BAELDE_DIABETIC_NEPHROPATHY_DN;BENPORATH_ES_WITH_H3K27ME3;BENPORATH_NANOG_TARGETS;BENPORATH_SUZ12_TARGETS;BIDUS_METASTASIS_UP;BIOCARTA_PRC2_PATHWAY;BLALOCK_ALZHEIMERS_DISEASE_DN;BLUM_RESPONSE_TO_SALIRASIB_DN;BORCZUK_MALIGNANT_MESOTHELIOMA_UP;BOYAULT_LIVER_CANCER_SUBCLASS_G3_UP;BROWNE_H…	Acetylation;Cellcycle;Chaperone;Chromatinregulator;Chromosome;DNAreplication;Nucleus;Referenceproteome;Repeat;Repressor;Telomere;Transcription;Transcriptionregulation;WDrepeat		+	Cluster -439	10.7669	0	rbbp4	Q6P3H7;Q7ZTY4;A0A8M3AXF6;Q6P3H7	Histone-binding protein RBBP4;Histone-binding protein RBBP4
-1.1909	0.55072	1.09044	0.223328	-1.28882	0.615227	aromatic compound biosynthetic process;biosynthetic process;cellular aromatic compound metabolic process;cellular biosynthetic process;cellular metabolic process;cellular nitrogen compound biosynthetic process;cellular nitrogen compound metabolic process;cellular process;heme biosynthetic process;heme metabolic process;heterocycle biosynthetic process;heterocycle metabolic process;metabolic proce…	binding;carbon-oxygen lyase activity;catalytic activity;cation binding;hydro-lyase activity;ion binding;lyase activity;metal ion binding;porphobilinogen synthase activity;transition metal ion binding;zinc ion binding	cellular anatomical entity;cytosol	biosynthetic process;cellular aromatic compound metabolic process;cellular nitrogen compound metabolic process;cellular process;heterocycle metabolic process;metabolic process;nitrogen compound metabolic process;pigment metabolic process;tetrapyrrole metabolic process	cellular anatomical entity;cytosol	Porphyrin and chlorophyll metabolism	ALAD		Hemebiosynthesis;Lyase;Porphyrinbiosynthesis;Proteomicsidentification;Referenceproteome		+	Cluster -439	10.3603	0	zgc:110219	Q568L9	Delta-aminolevulinic acid dehydratase
-1.9024	0.671074	-0.324309	0.430879	0.502571	0.622186	alcohol metabolic process;biological regulation;cellular process;cellular response to sterol depletion;cellular response to stimulus;cellular response to stress;cholesterol metabolic process;ER-nucleus signaling pathway;lipid metabolic process;metabolic process;organic cyclic compound metabolic process;organic hydroxy compound metabolic process;organic substance metabolic process;primary metaboli…	alcohol binding;binding;cholesterol binding;enzyme binding;lipid binding;organic cyclic compound binding;protein binding;small molecule binding;steroid binding;sterol binding;ubiquitin protein ligase binding;ubiquitin-like protein ligase binding	cellular anatomical entity;endoplasmic reticulum membrane;membrane;organelle membrane	alcohol metabolic process;biological regulation;cellular process;lipid metabolic process;metabolic process;primary metabolic process;regulation of biological process;response to stimulus;response to stress;signal transduction;small molecule metabolic process	cellular anatomical entity;membrane		Band_7	ACEVEDO_LIVER_CANCER_DN;ACEVEDO_LIVER_TUMOR_VS_NORMAL_ADJACENT_TISSUE_DN;ACEVEDO_NORMAL_TISSUE_ADJACENT_TO_LIVER_TUMOR_DN;AGUIRRE_PANCREATIC_CANCER_COPY_NUMBER_DN;BENPORATH_MYC_MAX_TARGETS;BLALOCK_ALZHEIMERS_DISEASE_INCIPIENT_UP;BLALOCK_ALZHEIMERS_DISEASE_UP;BONOME_OVARIAN_CANCER_SURVIVAL_SUBOPTIMAL_DEBULKING;BROWNE_HCMV_INFECTION_14HR_DN;BROWNE_HCMV_INFECTION_48HR_DN;BUYTAERT_PHOTODYNAMIC_THERAP…	Cholesterolmetabolism;Endoplasmicreticulum;Glycoprotein;Lipid-binding;Lipidmetabolism;Membrane;Referenceproteome;Signal-anchor;Steroidmetabolism;Sterolmetabolism;Transmembrane;Transmembranehelix		+	Cluster -439	12.0612	0	erlin2	A3QK16;Q58EG2;A3QK16	Erlin-2;Erlin-2
-1.86384	0.539453	0.839612	-0.312237	0.158686	0.638327	cellular process;establishment of localization;glomerular filtration;localization;multicellular organismal process;renal filtration;renal system process;system process;transport;vesicle-mediated transport	binding;calcium ion binding;cation binding;enzyme activator activity;enzyme regulator activity;GTPase activator activity;GTPase regulator activity;ion binding;metal ion binding;molecular function activator activity;molecular function regulator activity;nucleoside-triphosphatase regulator activity	cellular anatomical entity;cytosol	cellular process;establishment of localization;localization;multicellular organismal process;renal system process;transport;vesicle-mediated transport	cellular anatomical entity;cytosol		GRAM;RabGAP-TBC	BIDUS_METASTASIS_DN;COLDREN_GEFITINIB_RESISTANCE_DN;FLORIO_NEOCORTEX_BASAL_RADIAL_GLIA_UP;HOOI_ST7_TARGETS_DN;IWANAGA_CARCINOGENESIS_BY_KRAS_DN;LU_EZH2_TARGETS_DN;MASSARWEH_TAMOXIFEN_RESISTANCE_UP;MILI_PSEUDOPODIA_HAPTOTAXIS_UP;MONNIER_POSTRADIATION_TUMOR_ESCAPE_DN;NUYTTEN_EZH2_TARGETS_DN;PARENT_MTOR_SIGNALING_UP;REACTOME_GOLGI_ASSOCIATED_VESICLE_BIOGENESIS;REACTOME_MEMBRANE_TRAFFICKING;REACTOME_…	Calcium;Cytoplasm;GTPaseactivation;Metal-binding;Referenceproteome;Repeat		+	Cluster -439	12.2251	0	tbc1d8b	B0R0W9	TBC1 domain family member 8B
[truncated: 176 more rows]
